# Supplementary material for: PINNED: identifying characteristics of druggable human proteins using an interpretable neural network
Source: J Cheminform. 2023 Jul 19;15:64. doi: 10.1186/s13321-023-00735-7 (PMC10354961; doi:10.1186/s13321-023-00735-7)
Supplement: Supplementary file 1 — Additional file 1. Comparison to previous druggability classifiers. [file 13321_2023_735_MOESM1_ESM.xlsx]

## Sheet: Sheet1
	Classifier type	Sensitivity	Specificity	Accuracy	AUC
PINNED (0.5 threshold)	Neural network	0.42	0.996	0.975	0.95
PINNED (0.03 threshold)	Neural network	0.888	0.871	0.871	0.95
Yao and Rzhetsky 2007	Logistic regression	-	-	-	0.726
Costa et al. 2010	Decision tree	0.782	-	-	0.82
Bull and Doig 2015	Random forest	0.77	0.79	-	-
Ferrero et al. 2017	Neural network	0.638	0.784	0.71	0.76
Raies 2022	Gradient boosting	-	-	-	0.99
