# Supplementary material for: PINNED: identifying characteristics of druggable human proteins using an interpretable neural network
Source: J Cheminform. 2023 Jul 19;15:64. doi: 10.1186/s13321-023-00735-7 (PMC10354961; doi:10.1186/s13321-023-00735-7)
Supplement: Supplementary file 2 — Additional file 2. Target classification of highest scoring undrugged proteins. [file 13321_2023_735_MOESM2_ESM.xlsx]

## Sheet: Sheet1
	UniProt ID	Gene name	TTD class	TTD reported drug(s)	OpenTargets status
1	P21917	DRD4	Successful Target	Phenyltoloxamine	Approved Drug
2	P50052	AGTR2	Successful Target	Angiotensin II	Advanced Clinical
3	Q9Y6Q6	TNFRSF11A	Literature-reported Target	ISIS 109490	Not drugged or clinical target
4	P34972	CNR2	Successful Target	Guanfacine extended release	Advanced Clinical
5	P33032	MC5R	Clinical trial Target	MTC-896	Not drugged or clinical target
6	P32241	VIPR1	Clinical trial Target	Vasoactive intestinal peptide	Not drugged or clinical target
7	Q9HCR9	PDE11A	Literature-reported Target	BC11-38	Not drugged or clinical target
8	P21918	D5R	Successful Target	Phenyltoloxamine	Approved Drug
9	P23416	GLRA2	Successful Target	Thiocolchicoside	Not drugged or clinical target
10	P41968	MC3R	Literature-reported Target	Melanotetan II	Not drugged or clinical target
