# Supplementary material for: PINNED: identifying characteristics of druggable human proteins using an interpretable neural network
Source: J Cheminform. 2023 Jul 19;15:64. doi: 10.1186/s13321-023-00735-7 (PMC10354961; doi:10.1186/s13321-023-00735-7)
Supplement: Supplementary file 3 — Additional file 3. All protein scores. [file 13321_2023_735_MOESM3_ESM.xlsx]

## Sheet: Sheet1
UniProt_ID	Drug_probability	Label	Seq_and_struc	Localization	Bio_func	Network_info	TDL
P03915	99.9963	1	2.17395	0.412581	7.10279	0.525888	Tclin
P03905	99.9944	1	1.38324	0.748891	7.28092	0.383672	Tclin
P56556	99.9859	1	1.86319	0.275245	6.22071	0.506261	Tclin
O75306	99.9825	1	0.886792	0.255037	6.82148	0.688684	Tclin
O75489	99.9773	1	0.881798	0.0936457	6.74737	0.669454	Tclin
P28331	99.9773	1	1.12718	0.0740299	6.26237	0.927431	Tclin
O43181	99.9747	1	1.73496	0.337886	5.67698	0.531376	Tclin
P14867	99.9727	1	0.846838	1.83177	4.80456	0.721592	Tclin
Q99250	99.966	1	6.49301	0.968676	-0.0162458	0.542009	Tclin
Q15858	99.9626	1	4.24294	0.341875	2.47802	0.826866	Tclin
P18825	99.9591	1	3.24477	0.53117	2.92656	1.09994	Tclin
O95298	99.9574	1	0.190858	1.33403	5.88342	0.352354	Tclin
O95169	99.9507	1	1.93956	0.230045	4.62666	0.817576	Tclin
P35498	99.948	1	5.47223	0.88771	0.609846	0.591917	Tclin
Q14721	99.9475	1	0.889234	0.790837	5.4718	0.400087	Tclin
P48547	99.9459	1	0.259828	0.893899	6.12506	0.242727	Tclin
P03897	99.9409	1	0.127717	0.257028	6.34352	0.704855	Tclin
P50993	99.9379	1	0.925415	0.824156	5.15873	0.474754	Tclin
P22001	99.9377	1	0.862713	0.491614	5.67817	0.347834	Tclin
P21917	99.9363	0	2.03354	0.318022	3.7847	1.22138	Tchem
P03923	99.9296	1	1.12923	0.0188123	5.46668	0.643985	Tclin
O43525	99.9295	1	1.21034	0.930417	4.74495	0.370253	Tclin
Q16718	99.9266	1	1.02636	0.223659	5.41164	0.554313	Tclin
O95168	99.9212	1	0.282791	0.330833	6.22071	0.310384	Tclin
P32238	99.9202	1	2.81948	0.955375	1.84318	1.5146	Tclin
Q16795	99.9182	1	0.167946	0.0993627	6.2413	0.599467	Tclin
P36888	99.9162	1	2.18749	0.372433	3.08778	1.43582	Tclin
P49821	99.9123	1	-0.311253	0.225353	6.37846	0.745247	Tclin
P16389	99.9113	1	0.112241	0.265383	6.39167	0.25793	Tclin
Q03721	99.9099	1	1.4483	0.462936	5.38927	-0.28995	Tclin
Q9UI33	99.9073	1	4.28557	0.527292	1.56301	0.606628	Tclin
Q03431	99.9057	1	2.01129	0.78359	2.5352	1.63565	Tclin
P50052	99.9052	0	2.92084	0.77624	1.72944	1.5337	Tchem
Q02763	99.902	1	-0.711126	0.318406	5.50034	1.81973	Tclin
P56696	99.8913	1	1.37656	0.450365	4.86544	0.130546	Tclin
P06213	99.8854	1	-0.924019	0.802982	4.8914	2.00012	Tclin
Q16790	99.884	1	-0.459909	0.885028	5.32526	1.00758	Tclin
Q9NZV8	99.8779	1	0.685427	1.05872	4.40392	0.559246	Tclin
Q16445	99.8765	1	1.86723	1.06087	3.09117	0.676482	Tclin
P35462	99.8703	1	1.15249	0.862531	3.5152	1.11653	Tclin
O95167	99.868	1	1.06475	0.519055	4.62666	0.4183	Tclin
O00217	99.8673	1	-1.25667	0.242475	6.73024	0.907129	Tclin
O75251	99.8659	1	-0.965369	0.323983	6.64142	0.613279	Tclin
P17658	99.8656	1	0.245421	0.541792	5.63001	0.19334	Tclin
Q09470	99.8612	1	-0.223692	0.858292	5.81661	0.127053	Tclin
P02708	99.8608	1	0.471762	1.04764	4.3262	0.729967	Tclin
P08173	99.8597	1	2.29545	0.881541	2.37519	1.01576	Tclin
P18505	99.8558	1	1.15686	1.56342	3.15111	0.66891	Tclin
P22460	99.8513	1	0.185093	0.579019	5.16808	0.577423	Tclin
O60741	99.843	1	0.836674	0.761493	5.17725	-0.320231	Tclin
Q13547	99.8426	1	0.581633	-0.291299	4.02576	2.13643	Tclin
P35499	99.8416	1	4.67682	1.08059	0.269794	0.418848	Tclin
O95259	99.8385	1	1.46615	0.57857	4.25211	0.129751	Tclin
P31644	99.8371	1	0.301064	1.0855	4.2692	0.762092	Tclin
Q9UJ96	99.8258	1	0.791962	0.652098	5.18317	-0.276387	Tclin
P28335	99.8212	1	0.67103	0.695008	3.68297	1.27572	Tclin
P51787	99.8153	1	0.236778	0.407418	4.86323	0.784642	Tclin
P28223	99.8149	1	0.989869	0.773304	3.7219	0.804934	Tclin
Q96PR1	99.8018	1	2.02292	1.34314	2.91711	-0.0614866	Tclin
P10721	99.7995	1	0.884696	0.613307	2.55348	2.15871	Tclin
Q9UK17	99.7992	1	1.16009	0.594679	4.27482	0.178979	Tclin
P11229	99.7837	1	1.79246	1.13003	2.28515	0.926719	Tclin
Q9Y6M9	99.7814	1	0.283764	0.433817	4.78543	0.620519	Tclin
P43681	99.7793	1	1.38924	1.61508	2.31754	0.792038	Tclin
P08172	99.773	1	2.43773	0.760914	1.64414	1.24288	Tclin
O60674	99.7689	1	-0.825632	0.118428	4.48712	2.28776	Tclin
P19793	99.7687	1	1.94791	-0.228064	2.23402	2.11315	Tclin
O43674	99.7681	1	-0.133087	0.456789	5.22703	0.513422	Tclin
P48169	99.7678	1	1.63649	1.05351	2.71851	0.654398	Tclin
Q01118	99.7638	1	2.69867	0.341087	2.95869	0.0473278	Tclin
Q92769	99.7533	1	0.0608459	-0.046444	3.90418	2.08373	Tclin
Q9UL51	99.7448	1	0.761594	0.830467	4.58652	-0.210411	Tclin
Q16620	99.7416	1	0.679117	0.424611	3.92414	0.927832	Tclin
P03891	99.7413	1	0.193579	0.228889	4.84414	0.688038	Tclin
Q9NY46	99.7411	1	4.56947	0.517554	0.137896	0.728833	Tclin
P47870	99.7385	1	1.84778	1.12961	2.30944	0.657043	Tclin
O15239	99.7338	1	-0.527197	0.354152	5.62566	0.473282	Tclin
Q8TAE7	99.7289	1	1.64852	0.522885	4.22062	-0.484122	Tclin
P35367	99.7022	1	1.40162	0.496943	2.26401	1.65079	Tclin
P30559	99.6986	1	0.855446	0.356178	3.47045	1.11945	Tclin
Q9Y6Q6	99.6968	0	0.0048085	0.7375	3.29641	1.75691	Tbio
P34972	99.6888	0	1.52267	1.00955	2.06608	1.17113	Tchem
Q9ULD8	99.6853	1	1.21281	0.468379	4.55393	-0.476808	Tclin
P33032	99.671	0	2.85265	0.899226	1.39636	0.565442	Tchem
O95178	99.6608	1	-0.162272	0.211225	5.22703	0.406877	Tclin
Q16322	99.6587	1	0.557806	0.775438	5.5469	-1.20349	Tclin
P21554	99.6581	1	1.11383	0.597166	2.67378	1.29018	Tclin
P35968	99.6268	1	0.143959	0.331619	2.82398	2.2876	Tclin
Q14524	99.6152	1	3.42791	0.61726	0.415345	1.09573	Tclin
P28222	99.6141	1	1.40115	0.342861	3.23214	0.577223	Tclin
Q8N1C3	99.6054	1	1.50314	0.812392	2.54945	0.666207	Tclin
P35368	99.6051	1	0.956605	0.50459	2.85314	1.21608	Tclin
P09619	99.5975	1	0.289177	0.35657	2.79897	2.06653	Tclin
P08913	99.5934	1	1.49281	0.58196	2.3438	1.08234	Tclin
P06241	99.586	1	0.389713	-0.30498	3.31084	2.08729	Tclin
Q15303	99.5846	1	-1.76318	1.47214	4.18853	1.58211	Tclin
P78334	99.582	1	0.632264	0.396972	3.71658	0.727358	Tclin
O43526	99.5753	1	0.896968	0.698747	3.47029	0.391274	Tclin
Q12879	99.5739	1	2.10761	0.730006	1.71969	0.896571	Tclin
P03886	99.573	1	-1.49299	0.322445	5.73148	0.89092	Tclin
P47869	99.5695	1	0.672789	1.11335	2.72566	0.931772	Tclin
O96000	99.5686	1	-0.805241	0.268608	5.42296	0.555229	Tclin
P42261	99.5666	1	2.07095	1.26661	1.06833	1.03109	Tclin
P30872	99.5616	1	1.96696	0.588635	1.358	1.51183	Tclin
P30411	99.5525	1	1.74144	0.681479	1.90913	1.07273	Tclin
Q99928	99.5445	1	0.851218	1.2509	2.74409	0.540684	Tclin
P23458	99.5407	1	-1.07065	-0.10383	4.39246	2.16059	Tclin
P19404	99.5395	1	-1.13947	0.0862071	5.52535	0.90383	Tclin
P32241	99.534	0	1.30368	0.730286	2.37559	0.954525	Tchem
Q9HCR9	99.5328	0	-0.641254	-0.161814	5.35886	0.805657	Tchem
P21918	99.5178	0	1.5495	0.501775	2.28972	0.988776	Tchem
P01375	99.5075	1	-0.55546	1.33835	1.65846	2.86713	Tclin
P35348	99.5043	1	0.0313348	0.466409	3.77502	1.0292	Tclin
Q14289	99.4919	1	-1.00643	-0.207276	4.58723	1.90365	Tclin
Q9NR82	99.4915	1	0.715961	0.392267	4.17233	-0.00413651	Tclin
P16499	99.4744	1	1.54217	0.221903	2.95255	0.526388	Tclin
O95299	99.4604	1	-1.2007	0.267873	5.83967	0.309792	Tclin
Q14432	99.4511	1	0.387078	0.0329176	4.19564	0.58388	Tclin
P13637	99.4269	1	0.998414	0.788032	3.12578	0.243845	Tclin
P00918	99.4256	1	-0.579787	0.435683	4.37413	0.923847	Tclin
P33681	99.4183	1	-0.597032	1.3647	2.64093	1.7325	Tclin
P18507	99.388	1	0.52062	1.24178	2.48218	0.84542	Tclin
P20309	99.3707	1	1.07258	0.758753	2.04086	1.18988	Tclin
P32239	99.3613	1	0.906165	0.721605	1.77655	1.64283	Tclin
O75380	99.3107	1	-1.33903	0.2557	5.62003	0.433683	Tclin
Q9UIX4	99.3092	1	0.660892	0.584542	4.30659	-0.583904	Tclin
P22459	99.3011	1	0.146689	0.636396	3.81903	0.354335	Tclin
P23416	99.2734	0	1.74272	1.10676	1.66914	0.398662	Tchem
P35372	99.2701	1	1.30008	0.721538	1.65158	1.2395	Tclin
O43920	99.269	1	-1.04271	0.369809	4.62666	0.957476	Tclin
P41968	99.2529	0	0.185208	0.540688	3.66012	0.503247	Tchem
P51970	99.2349	1	-1.16392	0.332939	5.32365	0.372512	Tclin
Q9Y5Y9	99.2347	1	3.30246	0.664968	0.416743	0.480841	Tclin
P07451	99.2338	1	-0.40337	0.786138	4.65581	-0.174776	Tclin
P30874	99.2327	1	1.6524	0.179347	1.88907	1.14148	Tclin
Q8NCM2	99.2257	1	1.51595	0.654753	3.42936	-0.746819	Tclin
P43220	99.2207	1	1.62256	0.556038	1.5211	1.14702	Tclin
P23415	99.2183	1	1.48521	0.828201	2.27496	0.255282	Tclin
P25929	99.2182	0	0.978726	0.536459	2.1786	1.14971	Tchem
P41240	99.2178	0	0.108568	0.377425	3.29149	1.06542	Tchem
P08588	99.2021	1	1.71438	0.840825	0.863036	1.40466	Tclin
O00408	99.2009	1	0.118459	-0.0263717	4.35031	0.379072	Tclin
Q13563	99.1997	0	1.66901	0.0653611	2.38343	0.702128	Tchem
P35913	99.197	1	0.864744	0.14611	3.14086	0.664825	Tclin
Q9H244	99.1963	1	1.76219	0.670598	1.06266	1.32023	Tclin
Q9P0J0	99.1952	1	1.5877	0.869858	1.82319	0.533467	Tclin
P16066	99.1888	1	-0.162696	0.337833	3.65792	0.973244	Tclin
P11362	99.1779	1	-0.251507	0.279032	2.64272	2.12254	Tclin
Q96RP8	99.175	1	0.187359	1.33089	3.80991	-0.53892	Tclin
P34969	99.1745	1	1.49287	0.771125	1.70367	0.821044	Tclin
Q13370	99.1665	1	-0.280297	-0.205188	4.85962	0.404777	Tclin
Q92953	99.1647	1	-0.85964	0.374062	5.91342	-0.651087	Tclin
P14416	99.1546	1	0.458829	0.419956	2.96396	0.921871	Tclin
P49721	99.1467	1	0.801766	0.284633	2.87815	0.790699	Tclin
P30542	99.1439	1	1.38631	0.827258	1.72669	0.811722	Tclin
P31645	99.1085	1	2.31954	0.680988	1.46299	0.247595	Tclin
P28472	99.104	1	1.68512	0.721069	1.54404	0.755733	Tclin
P17787	99.1012	1	0.38041	1.10636	2.59875	0.617329	Tclin
P24530	99.0707	1	0.933071	0.265977	1.53233	1.93781	Tclin
P24046	99.0703	0	0.870311	0.908673	2.59539	0.294331	Tchem
Q01718	99.0637	1	0.80859	1.51471	1.44673	0.891532	Tclin
Q9UQD0	99.0622	1	4.41836	0.647965	-1.02549	0.619127	Tclin
O60896	99.0479	1	-0.335979	0.568492	3.69075	0.721435	Tclin
P00734	99.0443	1	0.493139	1.95155	-0.0364733	2.23262	Tclin
P08908	99.031	1	1.2578	0.992321	1.40546	0.971303	Tclin
P27815	99.0181	1	-0.00746926	-0.286629	4.42937	0.478275	Tclin
Q9H3M0	99.0019	1	-0.247238	0.712909	4.29627	-0.164917	Tclin
Q5VWK5	98.9993	0	0.535017	0.894812	1.94331	1.22132	Tchem
P08709	98.9925	0	0.235776	1.51177	1.21698	1.62308	Tchem
P0DP25	98.9854	1	0.364211	0.103177	2.11509	1.99796	Tclin
P41180	98.9635	1	0.562971	1.10001	1.36571	1.53025	Tclin
P05026	98.9544	1	-0.534014	0.626683	3.7279	0.729477	Tclin
Q9Y3Q4	98.941	1	-0.939751	0.457716	4.93381	0.0853922	Tclin
P07949	98.9132	1	-0.374919	0.403054	3.396	1.08684	Tclin
P36544	98.8612	0	0.743589	0.860484	2.16106	0.69864	Tchem
P01024	98.8476	1	-0.709246	0.749893	2.61238	1.79871	Tclin
P43490	98.8471	0	-0.550927	0.684266	3.56192	0.756059	Tchem
P0DP23	98.8433	1	-0.243777	0.0420221	2.2679	2.38179	Tclin
Q9UQ05	98.8114	1	-0.347874	0.564833	4.64298	-0.439474	Tclin
O43678	98.8036	1	-1.97476	0.271042	5.61731	0.500248	Tclin
Q14116	98.7966	0	-0.777395	0.232126	3.46115	1.49207	Tbio
P32297	98.7798	1	0.561995	0.969116	2.64904	0.21371	Tclin
P48039	98.7248	1	2.10698	0.759095	0.432308	1.05082	Tclin
P06756	98.7157	0	0.154798	0.930911	1.25999	1.99634	Tchem
P12821	98.7079	1	0.587004	1.63522	1.28132	0.832369	Tclin
O95279	98.7038	0	0.424336	0.219487	4.04841	-0.359529	Tchem
O43676	98.6961	1	-1.89103	0.279336	5.62566	0.312737	Tclin
P01730	98.6886	1	-1.09269	1.1657	2.99457	1.25332	Tclin
O00483	98.6843	1	2.14014	0.47754	0.52412	1.17577	Tclin
P42081	98.6841	1	-0.00493533	1.16322	1.53909	1.62002	Tclin
P31391	98.6774	1	2.62105	0.521061	-0.180021	1.35019	Tclin
P42338	98.6478	0	-0.096571	-0.0976192	1.95324	2.53079	Tchem
P22607	98.6465	1	0.0339152	0.452597	1.98967	1.81262	Tclin
Q9UI09	98.6106	1	0.463283	0.101638	2.84683	0.850571	Tclin
P01589	98.5927	1	0.0613636	0.989402	1.6526	1.54595	Tclin
P30988	98.5853	1	0.453574	0.390875	2.37159	1.02793	Tclin
Q96CU9	98.5849	0	0.211649	0.292294	3.64149	0.0982983	Tbio
Q9BQ31	98.5805	1	-1.0143	0.334831	4.93028	-0.010275	Tclin
P31994	98.5746	0	0.320011	0.884333	2.40748	0.624538	Tbio
Q9P1Z3	98.5696	1	-0.640931	0.596731	4.71749	-0.440492	Tclin
P11473	98.5651	1	1.17128	-0.210252	1.58534	1.68328	Tclin
Q12791	98.5576	1	0.165913	0.507661	3.41079	0.140003	Tclin
P32927	98.55	1	1.7288	0.292946	0.596981	1.60026	Tclin
Q13733	98.5324	1	1.01731	0.865122	1.98012	0.344183	Tclin
O43424	98.5094	0	-0.00780423	1.44138	2.34175	0.415617	Tbio
Q06203	98.5042	1	-0.51271	-0.140238	4.53011	0.310274	Tclin
P30926	98.4758	1	1.3039	1.26554	1.49603	0.102845	Tclin
P09693	98.4701	1	-0.518072	1.40523	2.08091	1.19646	Tclin
Q8WXD0	98.4688	0	1.39182	0.599896	0.787601	1.3844	Tbio
P56817	98.4575	0	1.08719	0.486997	1.96165	0.620369	Tchem
P07550	98.4547	1	-0.1551	0.382938	2.09361	1.83293	Tclin
Q9UBY5	98.4205	0	0.179555	0.818926	1.46214	1.67151	Tchem
Q6PIU1	98.4148	1	-0.692641	0.663927	4.90476	-0.747569	Tclin
P56181	98.4112	1	-1.94899	0.358717	5.48088	0.235573	Tclin
Q9H845	98.405	0	0.541567	0.0585816	2.8891	0.632952	Tbio
Q01064	98.3994	1	-1.02341	-0.10706	4.91197	0.337159	Tclin
P60900	98.3869	0	-0.172128	-0.0215197	3.45802	0.8464	Tbio
P47901	98.3529	1	1.1448	0.811181	1.06191	1.07164	Tclin
P41143	98.3248	1	1.96264	0.688312	0.259528	1.16185	Tclin
P07333	98.2984	1	0.687775	0.593323	0.623745	2.15162	Tclin
Q96L42	98.2832	1	0.906039	0.541512	3.56206	-0.962245	Tclin
P11166	98.2629	0	2.85187	0.847749	-0.927137	1.26296	Tchem
P21731	98.2006	1	0.967419	0.159368	1.52642	1.34635	Tclin
P25105	98.1942	0	1.01282	0.479844	1.34756	1.15573	Tchem
P12268	98.1765	1	0.846083	-0.0435097	1.87649	1.30692	Tclin
O14764	98.169	1	1.35767	0.49457	1.34833	0.781251	Tclin
P16234	98.1465	1	0.9715	0.968684	0.0877879	1.94141	Tclin
Q9HBX9	98.141	0	2.52668	0.306975	0.247154	0.885578	Tchem
P42263	98.0836	1	2.16074	0.655787	0.677814	0.441022	Tclin
P25021	98.0726	1	0.54383	0.739176	1.96485	0.681703	Tclin
O14561	98.0665	1	-0.766749	0.254178	3.12439	1.3145	Tclin
P31785	98.0656	1	1.04345	1.24609	-0.243442	1.87976	Tclin
O95139	98.0357	1	-1.73386	0.367626	4.62666	0.649768	Tclin
P43403	98.0237	0	-0.0157499	0.0457426	2.59983	1.27414	Tchem
Q01959	98.0152	1	2.85769	0.69889	-0.683775	1.02682	Tclin
Q14003	97.9842	1	0.851207	0.577786	2.75451	-0.299727	Tclin
P10826	97.932	1	0.635043	-0.204658	2.56507	0.862252	Tclin
P37288	97.9061	1	1.25846	0.698808	0.609373	1.27835	Tclin
Q9Y233	97.8959	1	-1.30681	-0.0392002	4.6362	0.549808	Tclin
O15379	97.8653	1	-0.571197	-0.273042	3.32407	1.34543	Tclin
P07948	97.8588	1	-0.0993184	-0.0730676	2.02121	1.97333	Tclin
P51813	97.7635	0	-0.610392	0.0189586	3.70551	0.663553	Tchem
P07900	97.7457	0	0.221167	0.22841	0.650605	2.66935	Tchem
P08581	97.7377	1	-0.898274	0.859054	1.69914	2.10598	Tclin
P01857	97.7341	1	0.503249	2.04319	1.59899	-0.381137	Tclin
Q9ULX7	97.7296	1	-1.54272	0.885331	4.49846	-0.0788175	Tclin
P25101	97.7173	1	-0.938223	0.184342	2.57783	1.93277	Tclin
P42680	97.6626	0	0.0643034	0.327773	2.3146	1.02579	Tchem
Q92633	97.6133	0	2.16833	0.787909	-1.28669	2.04157	Tchem
P00915	97.5933	1	-0.707383	0.708549	3.90211	-0.200717	Tclin
P27487	97.5918	1	0.509763	0.800125	1.42027	0.971748	Tclin
P35590	97.539	0	0.582379	0.201043	2.09471	0.801568	Tchem
P09601	97.5255	0	-1.11965	-0.409498	3.93536	1.26785	Tchem
P41586	97.5213	0	1.18706	0.824447	0.93654	0.724308	Tchem
Q9NSA2	97.4819	1	0.27217	0.441325	3.13454	-0.191873	Tclin
O43613	97.4771	1	2.06583	0.38901	0.13091	1.06847	Tclin
P25100	97.4473	1	2.53644	0.46989	-0.19622	0.832046	Tclin
Q96DB2	97.4416	1	0.389875	-0.041546	2.71705	0.574472	Tclin
P37231	97.4325	1	0.333247	-0.377979	1.77934	1.9016	Tclin
O43677	97.3959	1	-0.850231	0.0496711	4.3383	0.0839485	Tclin
Q07001	97.3936	1	0.613234	1.01941	2.17959	-0.191425	Tclin
P35228	97.3723	0	-0.914187	-0.0473308	2.64081	1.93313	Tchem
P15509	97.3401	1	0.619405	1.2043	-0.0493085	1.82551	Tclin
Q05586	97.3358	1	1.55156	1.37196	-0.198847	0.873599	Tclin
O43603	97.3285	0	1.23149	0.499339	0.453007	1.41163	Tchem
Q6UWB1	97.311	0	2.74383	0.848089	-0.585581	0.58242	Tbio
Q13885	97.2587	1	1.99794	0.328674	-0.117736	1.36008	Tclin
O75311	97.2449	0	1.5067	0.818101	0.946373	0.292618	Tchem
P10276	97.2424	1	1.45618	-0.0629453	1.11287	1.05673	Tclin
Q13324	97.2399	0	1.12239	0.554665	1.28155	0.603305	Tchem
P54707	97.1713	0	0.710273	0.651332	1.36985	0.80519	Tchem
P14415	97.1413	1	0.882575	0.909622	1.25764	0.475974	Tclin
Q9Y375	97.1354	1	0.357689	0.280764	2.66678	0.218438	Tclin
O76083	97.114	0	1.31328	-0.421422	2.22557	0.398597	Tchem
P68371	97.1089	1	1.15388	0.460837	0.356634	1.54283	Tclin
P05093	97.1063	1	-0.815282	0.621985	2.23737	1.46918	Tclin
P04083	97.1002	0	-1.04313	0.765973	2.93035	0.857917	Tbio
P32245	97.0843	1	1.5017	0.457042	0.514148	1.03259	Tclin
P04035	97.0741	1	0.962557	-0.0428232	1.5685	1.01365	Tclin
P51451	97.0323	0	0.0725296	0.147639	2.35935	0.907721	Tchem
P29965	96.9923	0	-0.484546	1.05325	0.69912	2.20564	Tbio
P05164	96.965	0	-0.502325	1.03553	2.1776	0.753318	Tchem
P52333	96.9642	1	-1.984	0.228406	3.6359	1.58356	Tclin
P40189	96.9257	1	0.63122	1.12865	-0.387928	2.07892	Tclin
Q13698	96.8719	1	3.75009	1.13061	-2.31834	0.870599	Tclin
Q08499	96.834	1	-1.5681	0.309025	3.38859	1.29101	Tclin
Q01344	96.8225	1	0.125323	0.709661	1.73509	0.846722	Tclin
P04049	96.7912	1	0.274248	0.259556	0.803012	2.06985	Tclin
P21860	96.7907	1	-0.939045	0.85263	1.60593	1.88699	Tclin
P14174	96.7904	0	-1.75582	1.02375	3.16093	0.977528	Tchem
P14784	96.774	1	1.10942	0.673708	0.116255	1.50175	Tclin
O95069	96.7713	1	-0.358443	1.10678	2.97562	-0.32368	Tclin
P05107	96.6723	1	0.103094	1.33339	0.0949139	1.83766	Tclin
Q8TDN2	96.6677	1	0.61182	0.589859	2.41547	-0.249528	Tclin
P09958	96.5723	0	1.03263	0.298158	-0.0540824	2.06171	Tchem
O60895	96.5709	1	-0.285716	0.475428	2.69781	0.450461	Tclin
O60658	96.5707	1	0.26985	-0.12857	3.36578	-0.169144	Tclin
P43115	96.5643	1	1.17624	0.778897	-0.272708	1.65355	Tclin
P60033	96.5335	0	-0.901859	0.499108	2.91859	0.810898	Tchem
P04626	96.5262	1	-1.50222	0.479328	1.84106	2.50641	Tclin
O43570	96.5249	1	-1.11504	0.701373	4.60281	-0.864966	Tclin
Q8TDN1	96.4404	1	-0.208431	0.702417	3.48882	-0.683534	Tclin
P08648	96.3632	0	-0.844997	0.699925	1.71657	1.70552	Tbio
P51170	96.347	1	0.762187	1.17632	0.958893	0.374998	Tclin
P23921	96.3375	1	2.22711	-0.181643	0.366475	0.857762	Tclin
P00749	96.2637	0	-2.5115	1.25438	2.70807	1.79803	Tchem
P01861	96.2467	1	-0.0472427	2.05725	1.59899	-0.364717	Tclin
P50406	96.2097	0	1.11413	0.249803	1.01193	0.858216	Tchem
P17568	96.1921	1	-2.90969	0.360969	5.22703	0.55098	Tclin
P17301	96.1337	0	-0.613851	0.651527	1.30367	1.8721	Tbio
Q13936	96.1261	1	2.48807	0.398907	-0.887258	1.21168	Tclin
P48058	96.1228	1	2.35209	0.994611	-0.893608	0.757406	Tclin
P23280	96.1139	1	-1.09364	1.4218	3.20225	-0.322298	Tclin
P32249	96.0981	0	1.77026	0.536487	1.2354	-0.338222	Tchem
O75469	96.0834	0	0.808546	-0.00184337	1.83157	0.561713	Tchem
P47898	96.075	0	0.345548	0.765724	1.05251	1.03399	Tchem
Q02643	96.0545	1	0.154141	0.706499	1.49743	0.834275	Tclin
P13945	96.0452	1	-0.225045	0.677149	1.86302	0.874757	Tclin
Q9UQL6	96.0302	1	-1.05714	-0.202368	3.52995	0.915507	Tclin
P26951	95.956	1	1.12777	1.17885	-0.134289	0.994318	Tclin
O00591	95.9296	1	1.11586	0.602154	0.771601	0.670262	Tclin
P01133	95.9167	0	0.746015	1.322	-1.83233	2.92089	Tbio
Q14956	95.8755	0	1.57934	0.593136	0.725839	0.247781	Tbio
P22888	95.8596	1	-0.406398	0.601616	1.19073	1.75614	Tclin
P08887	95.8415	1	-0.102233	1.08992	0.431652	1.7182	Tclin
Q05329	95.835	0	1.11889	0.857584	0.0580711	1.10136	Tbio
P09622	95.8225	0	-0.169824	-0.0667367	2.3146	1.05475	Tbio
O75899	95.8126	1	1.5976	1.00642	-0.546402	1.07269	Tclin
O95665	95.8046	0	1.25532	0.977318	-0.35512	1.2508	Tchem
Q9UHC9	95.7702	1	0.961051	0.90357	1.44741	-0.192244	Tclin
Q16099	95.7457	1	1.4857	1.13964	0.783528	-0.295109	Tclin
Q15878	95.7322	0	2.95333	0.640855	-1.50968	1.02594	Tchem
P21728	95.7258	1	1.87372	0.490118	0.893087	-0.148026	Tclin
P05067	95.5804	1	-1.26396	0.859831	0.830192	2.64786	Tclin
Q9H4B7	95.5564	1	0.425353	0.550949	1.20823	0.883721	Tclin
P51681	95.4758	1	1.02689	0.456619	-0.156556	1.72248	Tclin
P10809	95.4572	0	1.15088	0.596544	-0.152274	1.44999	Tbio
P35218	95.4517	1	0.285266	0.269336	2.87658	-0.387319	Tclin
Q05397	95.3538	1	-0.656234	0.159452	1.35781	2.1605	Tclin
P07327	95.3066	1	1.65918	0.804633	0.00746964	0.539658	Tclin
Q9UBC3	95.2916	0	0.547919	-0.409915	1.82413	1.04545	Tchem
Q9NRD8	95.2642	0	0.889176	1.09189	0.955077	0.0653637	Tchem
P14210	95.2421	0	0.510901	0.356327	-0.261687	2.39108	Tchem
Q13224	95.1824	1	-0.580574	1.2361	1.70603	0.621973	Tclin
P01019	95.1706	0	0.00951185	1.19186	-0.207368	1.98694	Tbio
P48546	95.1452	0	1.17257	0.477068	0.79571	0.530096	Tchem
Q13002	95.0509	1	0.792952	0.532012	1.20599	0.424246	Tclin
Q12809	95.0486	1	-0.716264	0.352252	2.65844	0.660284	Tclin
P19099	95.0471	0	-1.5199	1.04299	2.11834	1.31298	Tchem
P30531	94.996	1	3.90628	0.592218	-1.42849	-0.126418	Tclin
P35398	94.9673	0	0.30108	-0.0601053	2.15822	0.538379	Tchem
P21399	94.9098	0	0.856543	0.156207	0.747039	1.16581	Tbio
P40259	94.9067	1	-0.218633	1.27933	1.51365	0.350631	Tclin
P43116	94.7767	1	2.03052	0.33485	-1.45019	1.9832	Tclin
P00747	94.7602	1	0.346835	1.8237	-1.46991	2.19442	Tclin
P0DJD7	94.7592	0	1.56409	1.40017	0.173789	-0.243186	Tbio
O95831	94.7587	0	-1.02666	-0.0487469	2.67216	1.29803	Tbio
O75144	94.7236	0	1.31881	0.901525	0.696474	-0.0290866	Tbio
P54750	94.7093	1	-0.627369	0.142002	3.32661	0.0436245	Tclin
Q07343	94.6894	1	-1.02026	-0.326737	3.53915	0.688735	Tclin
Q16478	94.6653	1	2.38512	0.290942	0.37651	-0.176466	Tclin
P34903	94.6577	1	-1.67303	1.10911	2.74242	0.696109	Tclin
P20648	94.5224	1	0.816047	1.26631	0.137682	0.628123	Tclin
P20594	94.4646	1	0.142108	0.458015	1.38541	0.851521	Tclin
P34998	94.3749	1	0.581894	0.297639	1.3968	0.543695	Tclin
A5LHX3	94.2926	0	-0.519246	0.669897	1.4356	1.2184	Tbio
P08912	94.2476	1	0.507666	0.738393	0.781229	0.769022	Tclin
Q14957	94.2116	1	-0.455429	0.885657	1.40811	0.951335	Tclin
P46098	94.1751	1	1.71659	0.709481	0.504211	-0.147261	Tclin
Q9H3N8	94.1678	0	-0.277307	0.410631	1.65569	0.992674	Tchem
P03372	94.1578	1	-1.01063	0.361489	1.07717	2.35183	Tclin
O15146	94.1071	0	0.282306	0.520096	1.45059	0.517687	Tchem
P49190	94.0383	0	0.635333	0.603879	1.00816	0.510977	Tchem
P14778	93.9767	1	-0.647078	0.400057	1.28711	1.70733	Tclin
Q07869	93.966	1	0.216614	-0.205592	1.31472	1.41977	Tclin
P16473	93.8871	1	-0.137931	1.28234	0.571465	1.01582	Tclin
P84022	93.8487	0	0.726337	-0.055453	-0.176758	2.23089	Tchem
Q14573	93.8098	0	0.0916351	0.0360282	0.842331	1.74831	Tchem
Q9BVA1	93.8008	1	1.56587	0.319728	-0.393916	1.22508	Tclin
P12931	93.7651	1	-0.685163	0.11747	0.605854	2.67248	Tclin
P28070	93.7169	0	0.645462	0.0501546	0.707253	1.29955	Tbio
P41587	93.7073	0	-0.0662328	0.160262	1.65507	0.951681	Tchem
P11511	93.6979	1	0.145007	0.337352	0.727603	1.48924	Tclin
P24462	93.6925	1	0.703575	0.386231	1.48196	0.126518	Tclin
O95977	93.662	1	1.80384	1.07138	-1.04561	0.863528	Tclin
Q9NP56	93.6473	1	-0.669701	0.0145573	2.94758	0.398219	Tclin
Q8TDS4	93.6166	1	1.19961	0.910455	-0.490068	1.0655	Tclin
P07510	93.6041	1	1.43703	1.15886	-0.04243	0.129954	Tclin
Q9H2X9	93.5958	0	2.08055	1.04798	-0.577674	0.13118	Tchem
Q9UPY5	93.5125	0	1.64288	0.374677	0.220772	0.429881	Tchem
Q13258	93.5018	1	1.20443	0.356012	-0.0518383	1.15785	Tclin
Q04844	93.4654	1	0.51764	1.19268	1.0148	-0.0646472	Tclin
P42685	93.3936	0	0.445969	-0.0634391	1.79068	0.475575	Tchem
P28566	93.3925	0	1.31238	0.663725	-0.0608419	0.733351	Tchem
P55017	93.3873	1	1.78111	1.78246	-1.18085	0.265047	Tclin
P29274	93.3539	1	0.768767	0.601848	0.488952	0.782798	Tclin
Q02108	93.3508	1	-0.252543	-0.170266	2.13609	0.928594	Tclin
P00740	93.3465	0	0.0999887	1.7999	-0.0758379	0.817121	Tchem
P25092	93.3332	1	1.45711	0.750485	-0.247595	0.67903	Tclin
Q08345	93.305	0	2.28641	0.733771	0.263131	-0.648799	Tchem
P34995	93.2528	1	-0.0964274	0.32044	0.652027	1.75015	Tclin
P10415	93.2438	1	-0.391759	-0.161035	0.702437	2.47511	Tclin
Q01668	93.2402	1	3.55599	0.350128	-2.61931	1.33738	Tclin
P42262	93.2052	1	1.39499	1.22619	-0.993994	0.99146	Tclin
P28332	93.1744	0	1.05148	0.579511	0.490838	0.491953	Tbio
P21462	93.129	0	0.763709	0.519149	-0.416647	1.74046	Tchem
P43088	93.097	1	1.48522	0.715265	-1.127	1.5282	Tclin
Q13956	93.0779	1	-0.146413	-0.106415	2.59354	0.258001	Tclin
P01859	93.0695	1	0.679473	1.7632	0.420761	-0.266016	Tclin
Q92731	93.0647	1	0.374343	-0.0624644	0.562617	1.72218	Tclin
P11388	93.0547	1	1.46387	0.120421	-1.30734	2.31817	Tclin
P28476	92.9981	0	-0.480894	0.547738	2.12513	0.394424	Tchem
P13631	92.9973	1	1.42359	-0.0586278	0.288759	0.932549	Tclin
Q9BY07	92.9726	0	3.20846	0.895666	-1.21907	-0.30257	Tbio
Q14654	92.971	1	-0.0580582	0.430369	1.87512	0.334803	Tclin
Q9BUF5	92.8997	1	1.13445	-0.0907733	0.831887	0.695829	Tclin
P19320	92.788	0	0.0462148	0.508347	0.00167974	1.99833	Tchem
Q8TAA3	92.7679	0	-1.24717	0.58872	2.48491	0.725112	Tdark
O60755	92.7387	0	1.14999	0.538022	-0.291106	1.15033	Tchem
P41595	92.6441	1	0.383331	0.360641	1.26601	0.523278	Tclin
P09919	92.5838	0	-1.35275	0.461358	1.61251	1.80333	Tbio
Q99259	92.5693	0	0.984714	0.79838	-0.0642954	0.803534	Tbio
P51841	92.3908	0	-0.144584	0.539843	1.17202	0.929397	Tbio
P25787	92.3781	0	-1.53721	0.64046	2.87973	0.511888	Tbio
P21589	92.2954	0	0.0818438	0.523547	0.96759	0.910191	Tchem
P07947	92.2734	1	-0.173165	0.20772	0.735545	1.70998	Tclin
P39086	92.1992	1	1.64959	0.928937	-0.415533	0.306726	Tclin
P16471	92.1371	0	-0.203391	0.80828	0.608388	1.24785	Tbio
P20023	92.1105	0	0.706161	1.72115	-0.452364	0.482511	Tbio
P21802	92.1099	1	0.174373	0.34972	-0.103729	2.03701	Tclin
P48167	92.0727	1	1.45597	0.786759	-0.126904	0.336437	Tclin
P04350	92.0657	1	1.94097	0.772895	-1.83879	1.57624	Tclin
P28066	92.0037	0	-1.60412	0.315912	2.94259	0.788468	Tbio
P40394	91.8912	0	1.49991	0.990867	-0.649828	0.586705	Tchem
Q13472	91.8845	0	0.474063	-0.158184	1.02065	1.09024	Tbio
P08631	91.8553	1	-0.170976	0.105957	1.37237	1.11549	Tclin
Q05513	91.8205	0	-0.172784	0.68725	0.196055	1.70768	Tchem
P08922	91.7018	1	0.60396	0.609886	1.68035	-0.49169	Tclin
P24394	91.694	1	1.26198	0.392081	-0.824752	1.57217	Tclin
P01584	91.6738	1	-0.0202948	0.297011	-0.209324	2.33144	Tclin
P06850	91.6069	0	-1.67412	0.665645	2.05546	1.34311	Tbio
Q14833	91.5569	0	0.517765	0.442133	0.268953	1.15476	Tchem
P41145	91.3057	1	2.69229	0.157438	-1.59581	1.09762	Tclin
Q9BQ51	91.1506	0	0.139773	0.57299	1.55634	0.0630637	Tchem
P11912	91.1425	0	-0.024292	1.1761	-0.0782072	1.25755	Tbio
Q9BQ95	91.1311	0	1.15301	-0.121374	0.531682	0.766421	Tbio
P38484	91.001	0	1.58033	0.187348	-0.887155	1.43323	Tbio
Q06418	90.9905	0	0.744001	-0.102654	0.755957	0.915174	Tchem
P25103	90.9703	1	0.268698	0.49041	-0.222114	1.77303	Tclin
Q6ZWL3	90.8569	0	1.76664	-0.0968952	0.798721	-0.172179	Tbio
P07766	90.8176	1	-0.706507	0.343714	1.82214	0.83222	Tclin
Q9Y6R1	90.6898	0	2.18122	0.850878	-0.58107	-0.1747	Tbio
P05108	90.6783	1	-0.249607	1.0296	0.305028	1.18996	Tclin
P42702	90.629	0	1.22452	0.770547	-0.152116	0.426202	Tbio
P51684	90.5783	0	1.80554	0.88765	-2.04051	1.61052	Tchem
Q9NPC2	90.5414	1	0.382925	0.635773	1.52504	-0.284855	Tclin
O76062	90.5285	0	1.47363	0.306257	0.217391	0.260101	Tbio
P78552	90.4974	0	1.21625	0.398025	-0.631141	1.27062	Tbio
P09172	90.4906	0	0.171041	0.241373	2.11395	-0.2734	Tchem
P21583	90.4609	0	-0.238299	0.00566513	0.318055	2.1641	Tbio
P26718	90.4403	0	-0.254186	0.864831	1.44779	0.188694	Tbio
P47900	90.3484	0	2.01655	0.48964	-1.13182	0.86217	Tchem
P29371	90.2336	0	2.25806	0.560752	-1.84452	1.24916	Tchem
P16050	90.1326	0	0.0114099	0.2352	1.25512	0.71032	Tchem
P47985	90.1175	0	0.764035	0.374375	-0.0345084	1.10645	Tbio
Q9UJT1	90.0419	0	0.0138769	-0.0321463	2.04457	0.175581	Tbio
P28062	89.9698	1	-1.32668	0.393585	2.32234	0.804625	Tclin
Q8IZF0	89.8723	0	2.1876	0.592874	-0.931073	0.333708	Tchem
P14060	89.8487	0	0.234259	1.10582	-0.259263	1.0997	Tchem
Q13003	89.6624	1	1.96398	0.832817	-0.93521	0.298671	Tclin
P20618	89.5722	1	0.0660879	0.21767	0.548076	1.31874	Tclin
P07288	89.5084	1	-0.985795	1.64687	-0.414197	1.89688	Tclin
P20151	89.5043	0	0.0493946	1.44187	-1.05304	1.7051	Tchem
P19835	89.4709	0	1.64827	1.46233	-1.63429	0.663455	Tchem
P22748	89.4053	1	-1.44031	0.728197	3.0664	-0.221456	Tclin
P35520	89.3436	0	0.148448	-0.176998	1.2169	0.937976	Tchem
P16035	89.2995	0	-0.0592267	0.556559	0.193776	1.4306	Tbio
P25025	89.2712	0	-0.196745	0.960801	-0.669585	2.02427	Tchem
Q9UBS5	89.2577	1	1.25506	0.939427	-1.4537	1.37656	Tclin
P06401	89.2458	1	0.0206564	0.0293814	0.349111	1.71695	Tclin
P15538	89.2422	1	-1.91928	0.76292	2.32292	0.949166	Tclin
Q05901	89.2363	0	-0.550092	0.876802	1.71884	0.0695591	Tchem
P28221	89.1895	1	1.11368	0.841037	0.557156	-0.401619	Tclin
Q96IY4	89.1556	0	-0.0296062	1.38299	0.0753494	0.67801	Tchem
P62993	89.0236	0	1.11012	0.00270143	-1.52078	2.50112	Tchem
Q13946	89.0024	1	-1.55676	0.286735	2.96232	0.398687	Tclin
P11230	88.818	1	-0.0273232	-0.0882579	2.24665	-0.0587827	Tclin
P30837	88.6843	0	1.02077	-0.175473	-0.235715	1.44931	Tchem
P20815	88.6056	1	0.310184	0.333981	0.88483	0.522074	Tclin
Q71U36	88.5512	0	-0.3696	-0.15476	1.05176	1.51829	Tchem
Q6PEY2	88.5409	0	0.18853	0.379962	0.831887	0.644305	Tchem
Q02846	88.4859	0	1.8048	0.503883	-1.02513	0.75571	Tbio
P15391	88.4566	1	-0.930937	1.26967	0.321713	1.37595	Tclin
Q16647	88.2955	0	-0.156945	0.0579721	1.14213	0.977561	Tchem
P51164	88.2402	1	0.598768	1.59634	0.124812	-0.304544	Tclin
P06858	88.1711	0	-1.04625	0.745692	1.09188	1.21742	Tchem
A8MPY1	88.1639	0	0.950208	0.76373	0.385121	-0.0910138	Tbio
Q9Y5N1	88.1484	1	1.25353	0.626563	-0.446265	0.572731	Tclin
P51854	88.1159	0	1.80881	1.02538	-1.45221	0.621468	Tbio
P63252	88.111	0	-0.235161	0.378088	1.4973	0.362756	Tchem
Q13477	87.9621	0	0.0921831	0.650813	1.11948	0.126371	Tbio
O14818	87.9008	0	-0.957851	-0.122255	2.24177	0.821398	Tbio
P43166	87.8239	1	-1.21001	0.453425	3.02492	-0.29247	Tclin
P08138	87.8209	1	-1.52744	1.15471	1.15723	1.19108	Tclin
P25788	87.5564	0	-0.539241	-0.147975	1.81735	0.820944	Tbio
Q96T54	87.4026	0	0.377041	0.593078	1.23824	-0.271326	Tchem
P32418	87.3881	0	1.23495	0.510493	-0.373696	0.563972	Tchem
P13726	87.3835	1	0.386703	0.549494	-0.764959	1.76407	Tclin
O75438	87.2257	1	-2.60581	-0.0537182	4.3383	0.242287	Tclin
P01588	87.0997	0	-1.52384	0.834821	0.99252	1.60631	Tbio
P06239	87.0987	1	0.27633	0.636265	-1.02057	2.01768	Tclin
Q9NS40	86.8897	1	0.122256	0.292571	1.93376	-0.457343	Tclin
P68871	86.8396	0	-1.743	1.49777	1.44379	0.688294	Tbio
Q13464	86.7881	1	-0.415117	0.144346	0.388212	1.76491	Tclin
Q02750	86.7482	1	-1.03409	-0.0823322	0.485097	2.51021	Tclin
P15813	86.6311	0	0.0956203	0.656121	0.651205	0.465777	Tbio
Q9UKV0	86.6162	1	-2.74067	-0.0551488	3.48651	1.17675	Tclin
Q16822	86.3734	0	0.591428	0.105023	0.299028	0.851177	Tbio
Q08334	86.3642	0	1.11606	0.552062	-0.0763005	0.25405	Tbio
O60840	86.3565	0	2.42542	0.198296	-1.97256	1.19407	Tchem
P43119	86.3453	1	1.8411	0.230671	-1.3211	1.0936	Tclin
P20711	86.2666	1	0.01635	0.53668	0.476511	0.80807	Tclin
P08246	86.2114	1	-1.29635	0.603555	0.926526	1.59923	Tclin
Q03135	86.1978	0	-0.999966	0.140814	0.410804	2.28016	Tbio
O00555	86.1713	0	0.320108	0.564414	-0.465661	1.41073	Tchem
Q9HBE5	86.0911	0	1.49664	0.630488	-0.85472	0.550472	Tbio
P20963	85.9702	0	-1.00919	0.800164	1.03555	0.986283	Tbio
Q07864	85.9686	1	-0.879578	-0.196375	1.89384	0.994793	Tclin
P46721	85.9542	0	2.83151	0.879442	-2.07544	0.175977	Tchem
P08100	85.8649	0	2.3652	0.2498	-2.02142	1.21054	Tbio
Q9HBW0	85.8296	0	0.563823	0.288088	-0.988363	1.93766	Tchem
Q9NYG8	85.7545	0	1.2126	0.694407	0.145919	-0.257881	Tbio
Q06830	85.7526	0	-0.263368	0.171482	0.549939	1.33684	Tchem
P51160	85.7292	1	-0.0251217	0.246863	1.00092	0.570322	Tclin
P04233	85.6517	0	0.0132168	0.304686	0.494574	0.974182	Tchem
P09884	85.485	1	-0.364297	-0.21156	1.03601	1.313	Tclin
Q8TCU5	85.4404	1	0.853606	0.591988	0.311125	0.01285	Tclin
Q16576	85.4212	0	0.141106	-0.058496	0.533812	1.1516	Tbio
P48357	85.4154	1	-1.14324	0.542504	0.576155	1.79214	Tclin
P24557	85.378	0	-0.0593267	0.166765	1.20065	0.456472	Tchem
P09769	85.3696	0	-1.3104	0.828012	0.988233	1.25805	Tchem
Q8TE54	85.1299	0	2.44544	1.15313	-1.48714	-0.366602	Tbio
P54646	85.1298	0	-0.424542	-0.0848652	1.17083	1.0834	Tchem
O00329	85.1	1	-0.135252	0.382153	-0.918905	2.41447	Tclin
O15554	85.0922	0	-0.797545	0.320905	1.62415	0.594342	Tchem
Q02127	85.0563	1	-1.91823	0.644896	2.45547	0.556893	Tclin
P09668	85.04	0	0.854548	0.569938	0.408579	-0.0953257	Tchem
Q9BPV8	84.7904	0	1.3005	0.687786	-1.05169	0.781666	Tchem
P04141	84.7414	0	-1.38135	0.676457	0.279196	2.14017	Tbio
P37088	84.4199	1	0.695929	0.836505	-0.0661623	0.223534	Tclin
P0DMS8	84.3341	0	3.17129	0.369145	-2.15252	0.295378	Tchem
P10828	84.333	1	0.294208	-0.070579	0.594204	0.865382	Tclin
P00797	84.2871	1	-0.630531	0.832999	0.23568	1.2416	Tclin
P16298	84.2254	0	0.26248	0.124168	0.114215	1.17423	Tbio
P15260	84.0555	0	0.190536	-0.124659	0.290788	1.3057	Tbio
P17693	84.0301	0	1.59429	0.490029	-1.77819	1.35434	Tbio
P05023	83.9806	1	0.396338	0.692098	-0.276224	0.84457	Tclin
P48551	83.9146	1	1.01351	0.491596	-1.0499	1.19667	Tclin
Q7L592	83.8733	0	0.142588	0.0323246	1.07085	0.403071	Tbio
P31749	83.8669	0	0.0918356	0.244405	-1.42268	2.7348	Tchem
P18545	83.851	1	-0.676907	0.39537	1.18451	0.744206	Tclin
P35346	83.8252	1	0.195879	0.575106	-0.273467	1.14776	Tclin
P40306	83.8068	0	-1.13158	-0.00623226	1.5661	1.21564	Tchem
P21730	83.7661	1	0.570778	0.77747	-1.19071	1.48339	Tclin
P14902	83.7321	0	-0.292463	-0.134269	1.05092	1.01424	Tchem
P11831	83.7234	0	-0.356722	-0.208657	0.389677	1.81349	Tbio
O60391	83.7162	1	0.989369	0.907172	-0.314046	0.054768	Tclin
P10323	83.5752	0	0.669113	0.553359	0.412432	-0.00795095	Tchem
P51692	83.5434	0	0.0429009	-0.221502	-0.397454	2.2007	Tchem
Q99436	83.4006	0	-0.524666	0.0186391	0.827214	1.29311	Tbio
Q9P0L9	83.3973	0	0.0300099	0.868425	0.297434	0.418181	Tchem
A8MYU2	83.2841	0	1.13667	0.833394	-0.309271	-0.0548937	Tbio
P19961	83.1943	0	1.25102	1.08088	-0.940499	0.208064	Tbio
O95180	83.1396	1	1.64016	0.401505	-1.04062	0.594511	Tclin
P00374	83.1123	1	-0.60975	-0.196809	1.72003	0.680135	Tclin
Q92887	83.0416	0	2.58776	1.11912	-3.42403	1.30573	Tchem
Q8N7C0	82.7468	0	0.708023	0.65603	-0.255789	0.459521	Tbio
Q9NRD9	82.6858	0	0.571691	0.610106	0.164719	0.217006	Tbio
Q99665	82.5689	0	0.216536	1.08759	-0.666572	0.917823	Tbio
Q86SQ4	82.568	0	2.08018	0.346064	-0.302332	-0.568597	Tbio
P42229	82.4255	0	-0.562084	-0.245884	0.355401	1.99802	Tchem
P47895	82.3408	0	1.31238	0.51662	-1.3022	1.01281	Tchem
P08319	82.2007	0	1.33235	0.447142	-0.81337	0.563882	Tbio
Q15762	82.0871	0	2.6693	0.80838	-2.07955	0.124123	Tbio
P09603	81.9735	0	-0.330005	0.248853	-0.109711	1.70542	Tbio
P02679	81.8764	0	0.202057	2.09099	-2.6458	1.86075	Tbio
O60235	81.8357	0	0.056224	1.33569	-1.0598	1.17314	Tchem
P01042	81.7244	0	-1.30103	1.7646	-1.22438	2.25861	Tbio
Q9Y3Q0	81.6542	0	1.44876	0.284764	0.451248	-0.691678	Tchem
P08069	81.5377	1	-0.312074	0.341056	-0.768447	2.2248	Tclin
P00533	81.5131	1	-1.19598	0.903711	-0.834104	2.61007	Tclin
P54753	81.5054	0	1.34942	0.89691	-1.94519	1.18204	Tchem
P29972	81.3197	0	0.972327	0.353298	-0.0259271	0.171221	Tbio
P47872	81.1397	1	-1.20406	0.751779	1.02682	0.884575	Tclin
P20333	81.1034	0	-0.182429	0.664978	-0.935027	1.90922	Tbio
P05091	81.0639	1	0.719285	0.221803	-0.521414	1.03449	Tclin
Q8NFJ6	81.039	0	0.94725	0.654638	-1.44041	1.29107	Tchem
O95182	80.8654	1	-2.87852	0.135079	4.02951	0.15522	Tclin
P17948	80.7629	1	-1.21967	0.269372	0.296902	2.08808	Tclin
P28845	80.6128	1	0.0984835	0.37345	-0.127166	1.08028	Tclin
P32246	80.5218	0	-1.31465	0.893027	0.617498	1.22336	Tchem
P30530	80.4552	0	0.194658	0.476051	-0.20402	0.948305	Tchem
P23219	80.432	1	-0.250738	0.278032	-0.190112	1.57634	Tclin
P20701	80.3781	1	-0.342038	0.842574	-0.441284	1.35085	Tclin
P00395	80.325	0	0.883334	0.241171	-0.380387	0.662616	Tchem
Q15109	80.2836	0	0.726973	0.878584	-0.63867	0.437224	Tchem
O14756	80.1085	0	-0.411615	0.192643	0.89334	0.718723	Tbio
Q96F46	80.0915	1	0.611615	0.0854483	-0.0513639	0.746327	Tclin
Q08493	79.9718	1	-0.854731	-0.241538	2.05971	0.421096	Tclin
P29728	79.9148	0	0.640098	-0.0485545	-0.525055	1.31449	Tbio
Q9UJ83	79.8511	0	0.931048	-0.218319	0.182826	0.481462	Tbio
Q9H427	79.8431	0	0.306608	0.560103	0.866565	-0.356763	Tbio
Q8TB37	79.8141	0	1.02174	0.329993	0.0436773	-0.0206904	Tbio
P14679	79.6974	1	-1.06112	0.424227	1.3225	0.681875	Tclin
Q9NPD5	79.6566	0	2.10821	0.922797	-1.32546	-0.340568	Tchem
Q8N183	79.6182	1	-2.21076	0.137033	3.0961	0.340227	Tclin
P10747	79.5464	0	-0.657569	0.827051	0.272048	0.916648	Tbio
P47211	79.4514	0	-0.747596	0.335396	0.612391	1.15216	Tchem
P16233	79.2722	1	0.620606	1.35013	-0.856705	0.227377	Tclin
Q9UEF7	79.2464	0	0.781314	1.26126	-0.991058	0.288327	Tbio
P51168	79.2247	1	-0.33295	1.21894	0.186292	0.266239	Tclin
P15151	79.2084	0	0.410609	0.747765	-0.112342	0.2915	Tbio
Q9Y2D0	79.1725	1	-0.607316	-0.115683	2.55632	-0.497962	Tclin
Q92952	79.1663	0	0.482247	1.09623	-0.140493	-0.103004	Tchem
Q13621	79.1361	1	2.1036	1.30517	-2.59379	0.518168	Tclin
P50148	79.1043	0	0.677406	-0.0921611	-1.38559	2.13157	Tbio
Q9H1D0	78.7219	0	1.18615	0.92128	-1.17796	0.378771	Tchem
P08183	78.6453	0	2.60434	0.929731	-3.99562	1.76522	Tchem
Q8IYL9	78.593	0	1.85741	0.464275	-1.67703	0.655906	Tbio
P54710	78.5758	1	0.921585	0.851459	-1.07243	0.598932	Tclin
P42684	78.5289	0	-1.3034	-0.197891	2.21687	0.581178	Tchem
Q96KK3	78.291	1	0.404735	0.413349	1.11547	-0.650845	Tclin
P28072	78.2103	0	0.099648	-0.0371718	-0.0524194	1.26791	Tbio
Q7LBE3	78.1371	0	2.42471	0.90105	-1.66102	-0.391063	Tbio
P27338	77.9545	1	1.56691	0.0815305	-0.613469	0.228041	Tclin
Q5VT99	77.7818	0	0.404	0.792882	-0.258338	0.314453	Tbio
P23141	77.6704	0	0.854807	0.200209	-0.251833	0.44338	Tchem
P32247	77.6642	0	0.643659	0.463955	-0.948633	1.08722	Tchem
P40763	77.5055	0	0.665351	0.168423	-1.9911	2.3944	Tchem
P13612	77.4704	1	0.338975	0.990165	-1.81172	1.71765	Tclin
P30519	77.4667	0	-0.597498	0.236765	1.35062	0.244966	Tchem
Q03181	77.4168	0	-0.284203	-0.0677173	0.495812	1.0881	Tchem
P16591	77.397	1	-1.48433	-0.206435	2.97977	-0.0581398	Tclin
P19634	77.3691	0	0.575547	0.360131	-0.646887	0.940482	Tchem
Q13507	77.3689	0	2.75726	0.533409	-3.50411	1.44269	Tchem
Q9ULS6	77.3242	1	-0.273417	0.288022	1.92548	-0.71338	Tclin
P15328	77.299	1	0.577206	1.11856	-1.18952	0.719033	Tclin
A6NHL2	77.253	0	-0.416757	0.23532	0.831887	0.572202	Tdark
P10912	77.1881	1	-0.661769	0.658821	0.0153936	1.20652	Tclin
P13716	77.1878	0	0.0363161	0.244685	0.842314	0.0956289	Tbio
Q9UM73	77.1184	1	0.58023	0.717532	-0.769173	0.686417	Tclin
P28336	76.9528	0	1.65019	0.413389	-1.97606	1.11812	Tchem
P46734	76.8566	0	0.27867	-0.0561241	-0.452159	1.42985	Tchem
P17643	76.8052	0	-0.91963	0.581229	1.00736	0.528388	Tbio
P10321	76.7426	0	0.767904	0.46969	-1.40987	1.36611	Tbio
P30968	76.7359	1	0.0382122	0.383834	-0.515294	1.2867	Tclin
P52564	76.7149	0	0.17901	-0.0294147	-0.463498	1.50618	Tchem
O43448	76.6252	0	0.0570322	0.199091	0.73349	0.197651	Tbio
P35414	76.5277	0	1.01295	0.777199	-1.72186	1.11354	Tchem
Q9NQ66	76.4879	0	-0.0876547	-0.194835	-0.656645	2.11875	Tbio
P20393	76.3752	0	0.241732	-0.0719715	1.00955	-0.00594927	Tchem
Q15822	76.32	0	-0.0148833	1.48355	-0.32902	0.0306625	Tchem
P00488	76.3002	0	0.881016	0.256438	-1.2569	1.28866	Tchem
Q9NRA1	76.2337	0	-0.756065	0.980675	-0.230289	1.17122	Tbio
Q14973	76.1657	1	3.24166	1.297	-3.51048	0.133599	Tclin
P11678	76.0886	0	-0.160013	0.679615	0.742359	-0.104419	Tchem
Q9UBU3	76.0831	0	-2.98444	1.19717	2.14015	0.804359	Tbio
P29350	75.9298	0	-1.26221	-0.0182105	1.21517	1.21408	Tchem
Q13509	75.801	1	1.2056	0.10598	-1.26426	1.09448	Tclin
P35916	75.7579	1	-0.722272	0.541349	-0.390109	1.71049	Tclin
P51857	75.6574	0	0.745764	0.632478	-0.622615	0.378362	Tbio
Q92956	75.6416	0	-0.80549	0.953177	0.960891	0.0245492	Tbio
P06493	75.4048	0	-1.09067	0.114517	-0.216637	2.31311	Tchem
Q7LG56	75.4047	0	-0.340624	-0.118873	0.847141	0.732669	Tbio
O15552	75.368	0	0.626482	1.04439	-1.23318	0.680653	Tchem
P30532	75.2526	0	0.179501	0.844173	0.204244	-0.115786	Tbio
Q96Q83	75.2245	0	0.115181	-0.0351028	1.46979	-0.43925	Tchem
P35408	75.2228	1	-0.264635	0.44959	-0.775372	1.70095	Tclin
Q01726	75.1021	1	-0.687797	0.301232	0.348042	1.14259	Tclin
O43614	75.0197	1	0.733993	0.457736	-1.18419	1.09212	Tclin
Q8IU57	74.9777	0	0.0961974	0.344992	0.37177	0.284463	Tbio
P10588	74.9623	0	0.221455	-0.269464	1.32392	-0.179302	Tbio
Q16581	74.9336	0	-0.197512	0.3334	-0.517073	1.47626	Tchem
O60883	74.9023	0	0.474218	1.02038	-0.685289	0.284096	Tbio
P00751	74.8233	0	0.143451	1.2242	-0.384754	0.106309	Tchem
Q9GZQ4	74.7201	0	-0.35652	0.406072	-0.220625	1.25481	Tchem
Q9NR97	74.6179	0	-1.39173	0.376154	1.76837	0.325539	Tchem
P49720	74.5475	0	1.00411	0.098863	-0.0413613	0.0130116	Tbio
P25116	74.5293	1	0.257164	1.06634	-2.20028	1.95044	Tclin
Q13423	74.4945	0	1.50579	0.201433	-1.32596	0.690571	Tbio
P26439	74.4173	1	-0.182028	0.779352	-0.371874	0.842323	Tclin
P35225	74.3961	1	-1.26882	1.12979	-0.882719	2.08841	Tclin
Q9NPL8	74.3693	0	-1.00717	0.0573668	1.80321	0.211849	Tbio
Q07912	74.3294	1	-0.745868	0.074767	1.89711	-0.162851	Tclin
O15393	74.3067	0	0.393979	0.985283	-1.39401	1.07672	Tchem
P02778	74.2695	0	-0.0399464	0.663426	-1.5098	1.94635	Tbio
P15529	74.2069	0	1.02853	1.05376	-1.78541	0.759877	Tbio
O14832	73.9086	0	0.502203	-0.0428132	0.996745	-0.414911	Tbio
P04406	73.802	0	0.162813	-0.132865	-0.742703	1.74846	Tchem
P08684	73.7858	1	0.84465	0.740524	-1.77716	1.22686	Tclin
Q7L1T6	73.7308	0	-0.574837	-0.270591	1.12988	0.747575	Tbio
Q16831	73.5359	0	0.00495898	-0.0316335	0.662057	0.386601	Tchem
P01116	73.5092	1	0.0766456	-0.232442	-1.13772	2.31413	Tclin
Q14627	73.5051	0	0.314523	1.1076	-1.04198	0.640254	Tbio
Q8TCW9	73.3809	0	0.935804	0.542944	-1.72569	1.26098	Tchem
P15531	73.3799	0	-1.06696	-0.155086	1.31295	0.92308	Tbio
Q96G91	73.2699	0	-0.593129	0.439231	-0.0943468	1.2566	Tchem
Q8NHX9	73.1948	0	2.59026	-0.164921	-0.824731	-0.596075	Tchem
P04899	72.9912	0	-0.752863	-0.048952	-0.50732	2.30331	Tchem
O60894	72.9518	1	-1.35835	0.428357	1.10069	0.821485	Tclin
Q14117	72.7465	0	0.44741	0.522015	-0.407048	0.419419	Tbio
P54709	72.6942	1	0.527295	0.944185	-0.983071	0.490753	Tclin
P01031	72.6356	1	-0.855833	0.874818	-0.910934	1.86816	Tclin
Q01581	72.5832	0	-0.389134	-0.138028	0.914012	0.58673	Tchem
P30566	72.581	0	-0.0556201	-0.125649	0.075137	1.0796	Tbio
P14616	72.4954	0	-0.114833	0.4446	-0.00128032	0.640682	Tchem
P00519	72.494	1	-1.06611	-0.443663	0.298153	2.18072	Tclin
P08842	72.4554	0	-0.191797	-0.00423499	0.0701604	1.09304	Tchem
P32745	72.3973	1	1.11959	0.76418	-1.46795	0.548439	Tclin
P14091	72.3595	0	0.364552	0.993746	-1.01834	0.622408	Tchem
P17342	72.0729	0	0.147687	0.510874	0.446297	-0.15678	Tchem
Q5S007	71.9904	0	-1.20955	0.30134	-0.499375	2.35157	Tchem
Q13285	71.9421	0	-0.494951	0.0255847	0.438998	0.971957	Tchem
P08700	71.6435	0	-2.45151	0.637824	1.14962	1.59091	Tbio
P01889	71.6055	0	0.549361	0.560936	-1.57908	1.39376	Tbio
Q5TEU4	71.5969	0	-0.250895	-0.00216788	0.585299	0.592315	Tbio
Q9H252	71.5672	1	-1.38169	0.627993	1.96703	-0.290234	Tclin
Q9UGM1	71.5164	0	0.873207	0.490576	-0.12585	-0.317333	Tchem
P08686	71.4726	0	-2.11402	0.652723	1.51782	0.861933	Tchem
P21912	71.4636	0	0.200878	0.441948	-0.456327	0.731509	Tchem
P36959	71.441	0	0.981649	-0.159745	-0.203547	0.298544	Tbio
O15528	71.3616	0	-0.809435	0.289116	0.692615	0.740714	Tchem
P68366	71.3406	0	0.0336508	0.412854	-1.13103	1.59651	Tchem
P06280	71.2426	1	1.51171	0.418217	-1.01867	-0.00405563	Tclin
Q16552	71.0814	1	-1.38847	0.831359	-0.374748	1.8312	Tclin
Q2I0M4	70.9423	0	0.0011195	1.09232	-0.607631	0.406779	Tbio
Q4U2R8	70.7901	1	0.727393	1.67119	-1.74795	0.234574	Tclin
P48736	70.7407	1	-0.543824	-0.0555628	-1.18117	2.66338	Tclin
Q9NY64	70.6501	0	2.7806	0.354785	-2.8657	0.608764	Tbio
Q92847	70.3615	1	0.446411	1.02838	-1.36205	0.751837	Tclin
Q9BYF1	70.3419	0	2.46101	0.674639	-2.71791	0.445897	Tchem
Q15391	70.3315	0	1.43568	0.17974	-1.3277	0.575412	Tchem
Q14213	70.2588	0	0.769997	1.15157	-1.41312	0.351204	Tbio
P01275	70.1972	0	-0.31048	0.353831	-1.17847	1.99182	Tchem
Q16281	70.1792	0	1.73156	0.411135	-1.12247	-0.164373	Tchem
Q15722	70.1775	0	0.663614	0.0989292	-0.836391	0.92961	Tchem
Q99707	69.9991	0	0.734929	-0.0289595	-0.740659	0.881943	Tbio
P02100	69.956	0	-0.43028	0.0398375	0.685638	0.550006	Tbio
P07148	69.937	0	0.802283	0.685437	-1.12373	0.480311	Tchem
Q494W8	69.9319	0	0.822362	0.0457089	-0.295229	0.271213	Tbio
Q06187	69.9305	1	-1.19424	0.230277	1.01361	0.794335	Tclin
Q15389	69.8781	0	-0.310295	0.34479	-1.22801	2.03501	Tbio
P49189	69.816	0	2.20515	-0.126789	-2.05358	0.813773	Tbio
Q8N423	69.7872	0	-0.83672	0.710216	0.238304	0.725387	Tbio
P34981	69.5289	1	1.15545	0.629948	-1.6081	0.647665	Tclin
Q15077	69.2834	0	0.754512	0.554366	-1.15198	0.656501	Tchem
P23526	69.2804	0	1.01074	-0.127056	-0.433579	0.363158	Tchem
O60603	69.1471	0	-0.473017	0.179995	-1.18507	2.2851	Tchem
Q13635	68.8375	0	1.10969	-0.307335	-1.31573	1.30591	Tbio
P0DP24	68.6481	1	-0.617326	-0.0363978	0.0267235	1.41072	Tclin
P30518	68.4262	1	0.424031	0.141256	-1.35028	1.55842	Tclin
P60709	68.3941	0	0.527192	0.40366	-2.60036	2.44145	Tbio
P10144	68.3728	0	-0.64301	0.251749	-0.139999	1.30222	Tchem
P43405	68.1924	1	-0.021483	0.0283461	-0.934855	1.69062	Tclin
Q99075	68.1448	0	-1.93906	1.01283	0.011853	1.67482	Tbio
P12314	68.0729	1	-0.721433	0.892985	-0.734965	1.32054	Tclin
P08311	68.0685	0	-1.22718	0.95107	0.149052	0.883973	Tchem
P06734	68.0325	0	-0.472805	1.5909	-0.780181	0.417356	Tchem
O76036	67.8466	0	0.968919	0.911377	-1.2475	0.113929	Tbio
P03901	67.7744	1	-1.40219	0.571039	1.29367	0.280905	Tclin
Q99527	67.7343	0	-0.279498	-0.0427956	0.0453289	1.01855	Tchem
P11766	67.5952	0	0.326727	0.0294053	-0.22358	0.60268	Tchem
Q13976	67.5538	0	-0.522712	0.0592753	-0.190646	1.38742	Tchem
O14556	67.5431	0	1.59419	0.390526	-2.179	0.927136	Tbio
P14410	67.2226	0	1.84816	1.31499	-2.86916	0.424275	Tchem
Q13639	67.1878	1	0.256774	0.31978	-0.372764	0.512902	Tclin
Q9P0X4	67.1201	1	2.3397	0.553556	-2.34337	0.163736	Tclin
P02008	67.0277	0	-0.204234	0.518688	0.0767922	0.318194	Tbio
P17813	66.8597	0	1.62294	0.110166	-2.36414	1.33288	Tbio
P46663	66.7795	0	-0.0350062	0.0701143	-1.22832	1.89144	Tchem
Q99650	66.7562	0	1.02332	0.685349	-1.32907	0.317581	Tbio
O43497	66.6128	1	0.877444	0.590407	-1.7041	0.926967	Tclin
P01225	66.5239	0	-1.68285	0.970218	-0.361292	1.76066	Tbio
P04424	66.4457	0	-0.534278	0.075707	0.920202	0.221588	Tbio
Q8TDI8	66.2857	0	3.91544	0.407668	-4.24634	0.599283	Tbio
Q08477	66.2739	0	-0.566029	0.483983	0.442267	0.315305	Tbio
Q9NWT6	66.2516	0	0.380007	-0.166637	-0.129439	0.590598	Tbio
Q8NFM4	66.2334	0	0.670366	0.410073	-2.51476	2.10804	Tbio
P01860	66.2118	1	-0.329459	1.5171	-0.19713	-0.317766	Tclin
Q15223	66.209	0	-0.115191	0.209267	0.73336	-0.154812	Tbio
O94925	66.1149	0	0.844144	-0.0476129	-0.914943	0.786831	Tchem
P18510	66.0876	0	-0.0841373	1.15255	-0.867614	0.466403	Tchem
P01286	66.0856	0	-1.55063	0.676955	0.978561	0.562229	Tbio
P51800	66.0186	0	0.544425	1.22247	-1.40225	0.299481	Tchem
P20839	66.0011	1	0.1056	-0.165698	-0.138032	0.861475	Tclin
P14672	65.974	0	1.15357	0.815047	-3.10568	1.79919	Tchem
Q08881	65.9161	1	-0.996921	-0.139323	1.10703	0.688776	Tclin
P43003	65.914	0	1.44634	1.12652	-1.99992	0.0865264	Tchem
P23945	65.9128	1	-0.246419	1.26493	-2.0197	1.6606	Tclin
Q9HB14	65.9023	0	0.767186	0.399056	0.311611	-0.818909	Tbio
Q6UWV6	65.8365	0	0.529914	1.33528	-1.19511	-0.014078	Tbio
P26992	65.8032	0	0.550585	1.02794	-1.42414	0.500151	Tbio
P11387	65.7644	1	-0.530107	-0.276435	0.591924	0.867431	Tclin
Q96T55	65.6349	0	-0.512026	0.953793	0.880682	-0.675382	Tbio
Q8TDB8	65.5927	0	2.14846	0.801512	-2.30697	0.00219053	Tbio
Q9NYK1	65.4141	1	0.00882039	0.0836918	-0.656675	1.20145	Tclin
P53539	65.3645	0	-1.28165	-0.161905	0.637624	1.44103	Tbio
O43193	65.3619	0	1.72964	0.270256	-2.23888	0.873961	Tchem
P28065	65.2628	0	-1.12313	0.36317	0.464325	0.926247	Tchem
P20702	65.1004	0	0.470712	0.338383	-1.46677	1.28113	Tbio
O43306	65.0972	0	1.9477	0.380153	-3.80058	2.09604	Tchem
P40238	65.0928	1	0.177041	0.568408	-1.10102	0.978691	Tclin
P48023	64.9875	0	-0.816386	1.0194	-1.33251	1.74799	Tbio
O75116	64.9384	1	-1.16244	-0.120144	0.252278	1.64664	Tclin
Q8N695	64.9103	0	2.9746	1.28497	-3.28601	-0.35846	Tchem
Q9Y345	64.7651	0	3.69868	0.515571	-3.18611	-0.41941	Tchem
O95263	64.4167	1	-0.792619	-0.117873	2.03656	-0.532567	Tclin
Q9UL62	64.4154	0	1.33254	0.426004	-1.70848	0.543378	Tchem
P05231	64.381	1	-3.62765	0.660888	0.942893	2.61581	Tclin
P17181	64.2529	1	0.58338	0.162101	-1.78117	1.62205	Tclin
P27986	64.2319	0	-0.8393	-0.15471	-0.208324	1.78778	Tchem
P18054	64.2042	0	0.301903	0.479742	-0.816303	0.618898	Tchem
Q13255	64.1671	0	1.00867	0.61812	-1.89599	0.851825	Tchem
P49286	64.0692	1	0.158656	0.809462	-1.5908	1.20105	Tclin
Q04756	64.0675	0	0.76611	1.00684	-1.89355	0.698896	Tchem
O15399	63.9766	1	0.486021	0.552028	-1.29033	0.826631	Tclin
Q9NS75	63.9311	0	1.1976	0.232662	-1.38071	0.522826	Tchem
P21439	63.8375	0	3.48231	0.576786	-3.76755	0.276771	Tbio
P53701	63.8171	0	0.79455	0.131723	-0.295058	-0.063779	Tbio
Q9UBL9	63.8106	0	0.43736	1.06026	-0.68068	-0.249784	Tchem
Q969F8	63.7419	0	1.50812	0.294748	-2.49238	1.2537	Tchem
Q5ZPR3	63.6405	0	0.778654	0.429878	-1.1241	0.475365	Tbio
Q92839	63.6385	0	1.23381	0.500166	-2.59552	1.42126	Tbio
O75019	63.5569	0	0.103999	0.538704	0.199639	-0.286159	Tbio
Q7L1I2	63.4855	0	2.19509	0.932761	-2.56859	-0.00615886	Tbio
P00326	63.2811	1	0.151009	0.500884	-0.44982	0.342224	Tclin
Q7Z2W7	63.2804	1	2.1317	0.959227	-2.66202	0.115355	Tclin
Q9UBM7	63.2568	0	0.904183	-0.267342	-0.780067	0.686474	Tchem
P10827	63.2087	1	-0.65921	-0.267973	0.564497	0.903868	Tclin
P22455	63.191	1	-1.40857	0.567381	-0.218503	1.60011	Tclin
Q02094	63.1437	0	2.24742	1.01735	-2.63658	-0.0898054	Tbio
P61011	63.1385	0	2.06231	-0.202103	-2.31578	0.993729	Tbio
Q16134	63.0568	0	-0.367931	-0.0892948	1.22769	-0.235812	Tbio
Q8NAC3	63.0486	1	0.450611	0.464776	-0.00809737	-0.372985	Tclin
P10916	62.9862	0	0.467164	0.82207	-1.96336	1.20575	Tbio
Q9NZQ8	62.8939	0	0.858888	0.622817	-1.02852	0.0744788	Tchem
P41231	62.8824	1	-0.0458283	0.220991	-0.289121	0.641135	Tclin
Q16280	62.8819	0	1.18	0.246466	-0.719178	-0.180131	Tchem
O75762	62.7715	1	1.69813	0.67713	-2.28634	0.433513	Tclin
P01880	62.7598	0	0.0116201	1.54991	-0.425261	-0.614338	Tdark
Q8N142	62.6512	0	0.163404	-0.0439506	-0.186094	0.58392	Tbio
O15245	62.6162	0	0.907832	1.56565	-2.15871	0.201017	Tchem
Q99836	62.5608	0	-1.06541	-0.325754	0.176031	1.72855	Tbio
P47871	62.4502	1	-0.078336	1.34282	-1.71524	0.959464	Tclin
P53609	62.3043	0	-0.574772	0.336875	0.4403	0.300083	Tchem
Q8NBS3	62.0848	0	1.26802	0.422648	-0.601727	-0.595791	Tbio
Q9NY72	62.0658	0	-0.207289	1.19039	-0.579795	0.0890399	Tbio
Q86T26	61.9502	0	1.40527	1.15427	-1.31669	-0.755406	Tdark
Q7Z418	61.9019	1	-1.14694	0.91698	0.72933	-0.013989	Tclin
O14733	61.8871	0	-0.709445	-0.0545821	-0.496571	1.74536	Tchem
P13584	61.8594	0	-1.35782	0.161092	1.89619	-0.215886	Tbio
P35523	61.8242	0	1.03998	0.838935	-1.74957	0.352757	Tbio
Q14974	61.7269	0	0.294944	0.11683	-0.74882	0.81502	Tbio
Q6ZSA7	61.4402	0	-0.716766	0.37032	0.741037	0.0712625	Tbio
O14788	61.3949	1	-0.908254	0.873742	-1.43998	1.93843	Tclin
Q15485	61.3934	0	1.22086	1.23526	-1.72949	-0.262757	Tbio
Q15375	61.3846	0	-0.15807	1.02947	-1.16484	0.756942	Tchem
O60503	61.2927	0	1.93111	0.402488	-4.02034	2.14638	Tbio
P30511	61.2694	0	0.587587	0.224576	-1.37947	1.02595	Tbio
P63000	61.2099	0	-0.288924	0.534202	-2.1718	2.38266	Tbio
Q969V1	61.1966	0	1.18001	0.889103	-2.97991	1.36638	Tchem
P31323	61.1215	0	-0.0513835	0.406831	-2.15564	2.25261	Tchem
P56373	61.0207	1	0.97711	0.989653	-1.57704	0.058455	Tclin
Q9UHW9	60.9996	0	1.85082	0.315513	-1.65897	-0.0600691	Tbio
P48066	60.9323	0	3.43468	0.785174	-3.56875	-0.20664	Tchem
O94805	60.8778	0	1.22574	0.239754	-2.08648	1.06316	Tbio
P06731	60.6823	0	1.33913	1.4543	-3.2145	0.855038	Tbio
Q96RJ3	60.6535	0	-1.37997	0.780956	0.564271	0.46751	Tbio
Q9Y5X5	60.6175	0	1.35746	0.168785	-2.19679	1.10181	Tchem
P38571	60.5979	0	0.63352	-0.110523	-0.59919	0.506635	Tchem
P48995	60.575	0	1.9314	0.342574	-2.64766	0.803162	Tbio
Q5TAH2	60.376	0	1.67974	0.612995	-1.51741	-0.354171	Tdark
P41159	60.3213	0	-3.13498	1.07127	0.414518	2.06806	Tbio
O95985	60.2452	0	-0.443415	-0.396224	0.869698	0.385635	Tbio
P01833	60.218	0	-0.336617	1.85401	-1.21863	0.115796	Tbio
Q9BY41	59.979	1	-0.575363	-0.0840818	0.146169	0.917867	Tclin
Q9P1P5	59.9731	0	2.42342	0.802191	-3.33957	0.518302	Tbio
P16150	59.9362	0	0.514661	0.437963	-1.27032	0.720502	Tbio
P09917	59.9312	1	0.853406	-0.140887	-1.19626	0.886339	Tclin
O75473	59.8806	0	0.00265233	0.568478	-0.771475	0.600835	Tbio
Q9UI17	59.7583	0	0.471084	0.346279	-1.18179	0.759832	Tbio
P04150	59.5582	1	-1.04625	-0.239151	-0.435681	2.10817	Tclin
P68106	59.4973	0	-0.267681	-0.0139625	-0.536193	1.2024	Tchem
Q96PD4	59.4656	1	-1.96288	1.13585	1.02849	0.181786	Tclin
P08253	59.4259	0	0.24816	0.794164	-2.81898	2.15826	Tchem
O95622	59.3457	0	0.978046	0.464288	-3.22405	2.15999	Tchem
O60341	59.1778	0	-0.28929	-0.0395402	-0.174352	0.874501	Tchem
Q9Y253	59.0823	0	-0.0245001	-0.258825	-0.214376	0.865071	Tchem
P69891	58.924	0	-0.722802	0.888128	-0.0594251	0.254923	Tbio
Q9H2S1	58.7908	0	1.64094	0.40179	-1.75076	0.0633565	Tchem
Q9NY65	58.7536	0	0.512282	-0.115274	-0.719032	0.675814	Tbio
Q9GZV3	58.6954	0	2.83195	0.395264	-2.99605	0.120216	Tchem
Q9HBX8	58.6866	0	0.405743	0.18428	-0.641534	0.402536	Tbio
Q07973	58.5609	0	-0.418101	0.687804	-0.601093	0.677235	Tchem
Q99988	58.5456	0	0.186595	0.117948	-0.871498	0.912166	Tbio
P04155	58.4888	0	0.723699	1.26117	-2.30088	0.658879	Tbio
Q9UNQ0	58.4527	0	2.53534	0.427729	-3.75349	1.1318	Tchem
P25942	58.2769	0	-0.739855	0.888152	-2.07994	2.26579	Tchem
P12235	58.2591	0	2.19203	0.48403	-2.92206	0.579428	Tbio
Q8WYR1	58.2268	0	-1.19813	0.253036	-0.429813	1.707	Tbio
P11168	58.1729	0	1.44121	1.35667	-3.18579	0.717787	Tchem
Q13882	57.9717	0	-0.185081	0.0457859	-0.100776	0.561681	Tchem
Q6ZQY3	57.9212	0	0.422359	0.12973	-0.428025	0.195474	Tbio
O76074	57.8701	1	0.031588	-0.0575008	-0.55392	0.897275	Tclin
P50281	57.8615	0	0.0843779	0.147173	-1.48053	1.56607	Tchem
O15297	57.7342	0	-0.191835	-0.395805	0.279928	0.619583	Tchem
O00292	57.5881	0	0.257688	0.673783	-1.50032	0.874737	Tbio
P23946	57.5811	0	-0.636375	0.246205	-0.11671	0.81248	Tchem
Q3ZCM7	57.4911	1	1.2217	0.0692358	-0.85206	-0.136965	Tclin
Q13651	57.4104	0	0.433111	0.250974	-1.40544	1.01997	Tbio
Q9HC73	57.3878	0	0.753784	0.96666	-2.20209	0.77934	Tbio
P15514	57.3	0	-0.901637	-0.217373	-0.160887	1.574	Tchem
Q14246	57.238	0	1.66948	0.276277	-1.42432	-0.229867	Tbio
P48549	57.2088	0	0.868996	0.580683	-1.23043	0.0711302	Tchem
Q8IUX1	57.1884	0	-0.373592	0.147795	-0.142862	0.658202	Tbio
Q12882	57.1691	1	0.448163	-0.320989	-0.97742	1.139	Tclin
P27987	57.1365	0	-0.376017	-0.40892	1.11514	-0.0427834	Tchem
Q14832	57.0914	0	1.68332	1.19644	-3.73922	1.14504	Tchem
P49682	57.0678	0	0.215137	0.586277	-2.12163	1.60483	Tchem
P02585	56.8146	0	1.15303	0.525048	-2.48953	1.08574	Tbio
O00222	56.7964	0	1.02318	0.508132	-2.41928	1.16151	Tchem
P22557	56.6022	0	-0.881089	1.0553	-0.402754	0.494184	Tbio
P49773	56.5526	0	-0.353639	0.357595	-0.547277	0.80694	Tchem
Q8TD46	56.5281	0	0.9038	0.886538	-0.774047	-0.753669	Tbio
P30038	56.4807	0	0.546898	0.0906607	-1.21635	0.839489	Tbio
Q95460	56.3819	0	1.23089	0.696655	-1.30255	-0.368321	Tbio
Q6Q788	56.3638	0	-1.39736	0.968822	0.388369	0.296112	Tbio
P17927	56.3235	0	0.701062	1.118	-1.91213	0.347373	Tbio
O75891	56.0582	0	0.506541	0.150721	-1.20265	0.788916	Tbio
P11177	56.0383	0	0.847726	-0.115338	-1.19007	0.700402	Tbio
P67870	55.865	0	0.298671	0.450812	-1.43868	0.924879	Tbio
P49146	55.6177	0	0.793964	0.449251	-2.10033	1.08278	Tchem
Q8N1Q1	55.5634	1	-1.36409	-0.226765	1.99115	-0.17683	Tclin
P46531	55.5051	0	-0.255694	0.697227	-2.66078	2.44035	Tchem
P25089	55.4565	0	1.26892	0.26287	-2.61084	1.29818	Tchem
Q99873	55.2653	0	0.426507	-0.399787	-0.446466	0.63114	Tchem
Q13363	55.1216	0	-1.54519	-0.134769	1.00794	0.877609	Tbio
P33402	55.0495	1	-0.621166	-0.168611	0.556954	0.435494	Tclin
Q99062	55.026	1	-1.04932	1.47872	-1.22673	0.999047	Tclin
Q13163	54.9703	0	-0.169241	-0.0613111	-0.915461	1.34548	Tchem
Q9H228	54.9692	1	0.128224	0.354177	-0.857773	0.574797	Tclin
P15498	54.8832	0	-0.418208	0.375084	-1.60317	1.84225	Tchem
Q96Q91	54.8829	0	1.36638	0.749894	-1.30167	-0.618666	Tbio
P35070	54.8776	0	-0.666498	0.976665	-0.892737	0.778297	Tbio
P51843	54.8002	0	-0.406045	-0.154456	0.22669	0.526414	Tbio
P00325	54.7416	1	0.786437	0.115232	-1.65922	0.947787	Tclin
Q9H1R3	54.7228	0	-0.645136	0.872295	-1.00592	0.968238	Tchem
Q9NVN8	54.681	0	0.140704	-0.261367	-0.721773	1.03023	Tbio
O14649	54.4665	1	-1.82994	0.469027	2.02997	-0.489923	Tclin
Q07011	54.454	0	-0.0201631	0.924173	-0.841117	0.115741	Tbio
Q16288	54.4235	1	-0.0498764	0.607136	-0.375244	-0.00461272	Tclin
P31639	54.4004	1	2.37674	1.30046	-2.90613	-0.594597	Tclin
P15248	54.2891	0	1.14476	0.805785	-2.48354	0.704987	Tbio
P19440	54.205	0	0.0342678	0.506858	-1.14476	0.772237	Tbio
Q8IZS8	54.1776	0	1.02087	0.2217	-1.84674	0.771664	Tbio
Q99705	54.1274	0	1.51568	0.242977	-2.39621	0.803024	Tchem
O43272	54.1032	0	0.604417	0.279761	-1.38452	0.664843	Tbio
Q9H015	54.0258	0	3.09025	0.627219	-3.83017	0.274085	Tbio
P11926	53.9674	1	0.763851	-0.378772	-0.888387	0.66234	Tclin
P30520	53.9592	0	-0.121263	0.522	-1.00991	0.767876	Tchem
P00338	53.9446	0	-0.464087	-0.126146	-0.582123	1.33047	Tchem
Q9Y337	53.9426	0	0.0546244	0.92247	-0.146149	-0.672914	Tchem
O14944	53.9192	0	-1.19455	0.974416	-0.803123	1.18035	Tbio
P58335	53.8501	0	-0.263281	0.909145	-0.367739	-0.123814	Tchem
Q6W5P4	53.8193	0	1.04958	0.606068	-3.13194	1.62936	Tchem
Q9UQM7	53.7821	0	-0.795062	1.2006	-1.87331	1.61934	Tchem
Q00535	53.4937	0	-0.867093	0.256426	-0.418573	1.16921	Tchem
P30939	53.4633	1	-0.115991	0.146525	-0.497155	0.605373	Tclin
P35626	53.4243	0	-0.710033	0.177729	-0.609392	1.27888	Tchem
Q02153	53.4089	1	-1.1339	-0.139715	0.495436	0.914746	Tclin
Q99460	53.2162	0	0.828175	0.0352578	-2.02424	1.28963	Tbio
P02786	53.1964	1	0.208779	0.928113	-2.40091	1.39205	Tclin
P47775	53.1266	0	0.984235	0.217992	-0.731081	-0.345918	Tbio
O00180	53.0688	0	-1.61175	0.258312	1.38437	0.0919707	Tbio
Q9HB15	52.9948	0	1.54458	0.355476	-0.927451	-0.852671	Tbio
P17707	52.7648	0	0.0666905	-0.0159067	0.183853	-0.123931	Tchem
Q6NYC1	52.7058	0	0.401679	0.00371753	-0.141006	-0.156053	Tchem
Q99677	52.6066	0	2.27459	0.331532	-2.15005	-0.351714	Tchem
Q9Y276	52.5776	0	-0.938706	-0.0595377	0.513181	0.588258	Tbio
Q9Y2U2	52.5735	0	-1.77958	0.655203	1.5481	-0.320686	Tdark
P06865	52.5125	0	0.751675	0.131543	-1.23226	0.449629	Tchem
P04234	52.4944	1	-1.4524	0.945774	-0.513359	1.11984	Tclin
P23634	52.371	0	2.34242	0.512484	-3.35569	0.595697	Tbio
P05771	52.358	0	0.358741	0.173025	-2.58896	2.15158	Tchem
P00480	52.295	0	0.0297304	0.890319	-1.33159	0.503409	Tchem
P09874	52.2643	1	-0.0581107	-0.230775	-1.17261	1.55213	Tclin
O00469	52.2084	0	0.418942	-0.00217966	-0.822452	0.494085	Tbio
Q16635	52.1059	0	0.303181	-0.00846652	-0.028457	-0.181973	Tbio
O14757	51.868	0	0.129405	0.0238195	-1.53222	1.45375	Tchem
P43005	51.8649	0	1.48877	0.902531	-2.45035	0.133682	Tchem
P60059	51.7041	0	3.32783	-0.190282	-3.62	0.550643	Tbio
P19113	51.6796	0	-0.0891132	0.156393	-0.956306	0.956234	Tbio
Q16678	51.6516	0	-0.615593	0.213627	-0.187746	0.655798	Tchem
P47989	51.6479	1	0.641895	0.459837	-1.48815	0.452357	Tclin
P01871	51.6369	0	-0.227731	2.43009	-1.76971	-0.367154	Tbio
Q02880	51.3323	1	0.75652	-0.207273	-2.09694	1.601	Tclin
P01732	51.3163	0	-1.76076	1.0678	0.481538	0.264082	Tbio
Q9UGH3	51.2992	0	2.56171	0.454778	-3.06725	0.102737	Tbio
P13747	51.208	0	0.625542	0.194086	-2.05597	1.28467	Tbio
Q8WXA8	51.1785	0	1.25909	0.612486	-0.886887	-0.937539	Tchem
P17405	51.1023	0	-1.1937	0.839411	-0.107372	0.505755	Tchem
P00450	50.9918	0	0.628105	0.789942	-1.86294	0.484569	Tbio
Q9UHI7	50.9179	0	1.36833	0.812414	-2.01315	-0.130868	Tchem
P13591	50.9003	0	0.32328	0.54091	-1.93406	1.10589	Tbio
Q9NS85	50.6807	0	0.427953	0.723725	-0.652127	-0.472322	Tbio
P62873	50.6795	0	0.0592331	0.557663	-2.20797	1.61825	Tbio
P43034	50.6101	0	-0.399838	-0.140286	-0.403866	0.968396	Tbio
P08235	50.5839	1	-1.39168	-0.236469	1.3241	0.327402	Tclin
P57789	50.5224	1	0.257938	0.598637	-0.178666	-0.657012	Tclin
P51788	50.5171	1	1.88208	0.33939	-2.76422	0.563439	Tclin
Q8NER1	50.2894	1	1.76293	0.958249	-3.4982	0.788597	Tclin
P11215	50.2866	0	-1.44106	1.29053	-1.78795	1.94994	Tbio
P56279	50.2452	0	0.0895394	0.615946	-0.359544	-0.336131	Tbio
O75936	50.2445	0	-0.0323693	0.555254	-1.0265	0.513392	Tchem
A5X5Y0	50.2441	0	1.01328	0.682926	-0.886887	-0.79955	Tchem
Q9BUN8	50.2193	0	2.88023	-0.272216	-3.51845	0.919215	Tbio
Q9UMX9	50.1839	0	1.38759	0.00765988	-1.04322	-0.344676	Tbio
P27540	50.0562	0	-0.619145	-0.280142	-0.975918	1.87745	Tbio
Q9UN88	49.922	1	0.170441	1.02544	-1.74639	0.547394	Tclin
Q14896	49.8821	0	-0.621908	0.517572	-0.218945	0.318565	Tbio
O15520	49.8474	0	-1.38029	1.02803	-0.973577	1.31973	Tbio
P01350	49.447	0	-0.300591	1.06329	-2.65047	1.86565	Tbio
P16444	49.4145	1	-0.411114	1.52721	-0.786721	-0.352795	Tclin
P51686	49.3822	0	0.987509	0.854423	-3.08733	1.22069	Tchem
P08238	49.279	0	-0.845576	0.038734	-1.98631	2.76431	Tchem
A6NNS2	49.2258	0	0.320036	0.948472	-1.8644	0.56492	Tdark
O75610	49.162	0	-0.484573	0.742755	-0.741858	0.450151	Tbio
P06132	49.1262	0	-0.507494	-0.035953	0.024165	0.484328	Tbio
Q14916	49.1074	0	1.54818	0.911782	-2.24354	-0.252122	Tbio
P20142	49.0957	0	1.10717	1.16969	-2.38285	0.0698227	Tchem
P48960	48.9539	0	1.40189	0.472272	-1.72327	-0.192748	Tbio
P0DPH8	48.9062	0	-0.195083	0.554509	-1.00623	0.603045	Tdark
P23368	48.8383	0	0.770942	0.0107193	-1.31804	0.489902	Tbio
P15428	48.7853	0	-0.937643	-0.0215643	-0.372166	1.28277	Tchem
O43464	48.7669	0	0.291946	-0.178548	-0.876156	0.713426	Tbio
Q8TDX5	48.6452	0	1.00498	0.712208	-1.27399	-0.497395	Tchem
Q12891	48.4839	0	0.559589	0.554431	-0.873748	-0.300937	Tbio
Q01740	48.4477	0	0.780131	0.151999	-0.699519	-0.294724	Tbio
P02654	48.408	0	-1.99074	0.731932	1.30596	-0.110855	Tbio
P22680	48.3239	0	-0.252125	0.212779	-0.771567	0.743842	Tchem
Q9Y5K2	48.2453	0	-1.11807	1.14864	-1.33785	1.23705	Tchem
Q7RTX7	48.1744	0	0.472843	0.911194	-1.7417	0.28461	Tchem
O60241	48.0823	0	1.95888	0.339573	-1.28291	-1.09228	Tbio
P21397	48.0696	1	0.0787268	-0.15637	-0.613548	0.613939	Tclin
Q13478	47.9062	0	-0.135897	0.404366	-0.327222	-0.0250466	Tbio
O43766	47.8427	0	-0.681601	-0.123696	-0.204157	0.923108	Tbio
P04839	47.77	0	0.0672017	0.428444	-1.93189	1.34698	Tchem
P00492	47.7077	0	-0.420379	0.0434575	-0.569173	0.854337	Tchem
P08574	47.6649	0	1.60913	0.000585908	-2.87714	1.17395	Tchem
Q9Y2C9	47.6648	0	1.24459	0.402061	-2.42887	0.68874	Tbio
Q13330	47.5343	0	-0.617477	-0.454505	0.534347	0.438925	Tbio
P48145	47.4809	0	0.825145	0.486165	-2.44568	1.03352	Tchem
P09543	47.3645	0	-2.5937	0.570532	2.05277	-0.135118	Tbio
Q16873	47.3437	0	-0.806211	0.342236	0.87304	-0.515418	Tchem
Q16696	47.3314	0	0.964715	0.175643	-1.35885	0.111649	Tchem
P25789	47.3184	0	-1.97994	0.0230754	0.474121	1.37538	Tbio
P10966	47.2538	0	-1.76662	1.10685	0.156382	0.39343	Tbio
Q86X55	47.1675	0	0.137903	-0.0518108	-1.18277	0.983258	Tchem
P55809	47.1394	0	-0.185242	0.0126275	-1.25777	1.31583	Tbio
P18433	47.1318	0	0.675899	0.62378	-1.90792	0.493391	Tchem
O00204	46.9993	0	1.60345	0.0536579	-2.70416	0.926886	Tbio
P19235	46.9366	1	0.170379	0.538815	-2.44347	1.61159	Tclin
P16930	46.9176	0	1.14756	0.0783776	-1.92238	0.572992	Tbio
P16581	46.8991	0	-1.36792	0.413451	-0.203046	1.03332	Tchem
Q9NP59	46.8184	0	1.06434	0.380728	-1.43635	-0.136162	Tchem
Q9UGM3	46.7963	0	0.819858	1.52194	-2.13736	-0.332755	Tbio
P52789	46.7847	0	-0.0832858	0.276347	-1.14964	0.827787	Tchem
P51790	46.7781	0	1.27686	0.381378	-2.20388	0.416584	Tchem
Q06495	46.7718	0	-0.164585	1.6664	-1.55047	-0.0806587	Tchem
Q5EB52	46.7142	0	0.917773	0.42376	-1.68508	0.211924	Tbio
Q16572	46.7038	0	0.977653	0.526725	-2.7518	1.11538	Tchem
Q07812	46.6936	0	-0.147741	-0.153928	-1.86974	2.03896	Tchem
P20020	46.6608	0	0.372324	0.581698	-1.64214	0.554354	Tbio
P09848	46.4875	0	1.1281	1.31372	-3.10509	0.522539	Tbio
P11169	46.3759	0	2.42692	0.654186	-3.12667	-0.0996593	Tchem
Q9GZZ6	46.3313	0	0.418534	-0.0471616	-0.132243	-0.386143	Tchem
Q13303	46.3271	0	-0.0659062	0.391159	-1.1314	0.658962	Tbio
P17735	46.3129	0	-0.134827	0.705527	-1.63039	0.911936	Tbio
O14786	46.2037	0	0.307721	0.551235	-2.60926	1.59816	Tchem
P05981	45.9983	0	-0.69101	1.79342	-0.996418	-0.266404	Tchem
Q9UQP3	45.9611	0	1.6243	0.531416	-2.19705	-0.120571	Tbio
P11413	45.9606	0	-0.298457	0.136596	-0.822625	0.822557	Tchem
Q5VYY2	45.9087	0	1.21068	0.646681	-1.83605	-0.185332	Tbio
Q8TBG4	45.8613	0	0.279688	0.333871	-1.11532	0.335832	Tbio
O75342	45.8167	0	-0.20718	0.858179	-1.27349	0.454765	Tbio
P31321	45.7057	0	-1.45316	0.450329	-1.37102	2.20165	Tbio
P01112	45.6768	0	0.791801	-0.131703	-3.38477	2.55131	Tchem
Q86UG4	45.544	0	3.17464	0.708887	-3.70997	-0.352263	Tbio
P35914	45.5135	0	0.955513	-0.00585549	-1.70834	0.578735	Tbio
Q5I0G3	45.4682	0	0.73954	0.276534	-1.96638	0.768541	Tdark
P41235	45.4601	0	0.00141003	-0.0676222	-0.808942	0.693057	Tchem
Q9UNU6	45.4474	0	-0.655425	0.780746	-0.645339	0.337409	Tchem
Q15848	45.4107	0	-1.59879	1.30447	-1.49501	1.60524	Tbio
Q9BY67	45.3914	0	0.106847	0.580441	-1.31214	0.439987	Tbio
P21452	45.3476	0	0.687187	0.74932	-2.95339	1.33025	Tchem
P29460	45.3302	1	-0.965308	0.993931	-1.62924	1.41328	Tclin
Q01814	45.3121	0	1.44848	1.16402	-3.73664	0.93607	Tbio
Q8NBK3	45.1815	0	0.0904283	0.0224302	-0.231058	-0.0751394	Tbio
P05177	45.143	0	0.00461491	0.698922	-1.97121	1.07278	Tchem
P15104	45.0992	0	0.249088	0.450605	-2.04322	1.14687	Tchem
P10586	45.0517	0	1.26286	0.504914	-2.73418	0.767826	Tchem
Q9Y6J6	44.9855	0	-0.97037	0.902217	-0.0548391	-0.0782644	Tbio
O43451	44.9647	1	0.185787	1.37304	-2.62056	0.859641	Tclin
Q8IV77	44.926	0	0.836361	0.32378	-1.02252	-0.341282	Tbio
O14744	44.9167	0	0.183218	-0.227322	-1.37675	1.21681	Tchem
Q8NCW5	44.8859	0	0.139425	0.309741	-0.759778	0.105331	Tbio
Q9UQ10	44.8433	0	0.532127	0.0155875	-0.884037	0.129317	Tbio
Q16760	44.7278	0	0.638251	0.0928075	-1.19627	0.253534	Tbio
Q93063	44.7253	0	1.66084	-0.0597021	-1.99124	0.178327	Tbio
Q9H6X2	44.7218	0	0.589342	0.780777	-1.21742	-0.364617	Tbio
Q00403	44.709	0	-0.0866917	-0.190834	-1.3447	1.40979	Tbio
P07954	44.5611	0	-0.990098	0.146266	-0.37475	1.00016	Tbio
P02749	44.371	0	-0.316413	1.54364	-2.09332	0.639976	Tbio
P02144	44.3337	0	-1.13399	0.912102	-0.510393	0.504653	Tbio
P02768	44.217	0	-2.71228	1.61037	-1.52628	2.39583	Tchem
Q00722	44.2016	0	0.596102	-0.144212	-2.43295	1.74807	Tbio
P51685	44.0421	0	0.460902	0.854064	-3.05105	1.49664	Tchem
O00187	43.9885	0	-0.186695	1.12479	-0.942702	-0.237022	Tchem
Q9NXA8	43.9625	0	-1.19187	0.0375865	0.588137	0.323459	Tchem
P05112	43.8932	0	-3.55418	0.630572	0.449872	2.22824	Tbio
O60701	43.8548	0	0.41725	-0.119178	-0.798025	0.252897	Tbio
Q5VXI9	43.8463	0	1.03948	0.388974	-1.83605	0.160198	Tbio
O15392	43.8407	0	-1.92544	0.0995847	-0.550586	2.12882	Tchem
O75159	43.827	0	-1.054	-0.138085	1.16571	-0.221813	Tbio
P08174	43.8165	0	-0.729655	0.94744	-1.67267	1.20627	Tbio
Q9BTY2	43.804	0	1.40455	0.577584	-1.91996	-0.311291	Tchem
P30046	43.7705	0	-0.175563	0.0984969	0.716562	-0.889978	Tbio
P52895	43.7659	0	-0.24358	-0.141353	-0.467656	0.601921	Tchem
P20809	43.7564	0	-1.03251	0.402098	-1.24303	1.62239	Tbio
Q9Y466	43.7339	0	-1.93888	0.375849	1.23662	0.0744449	Tbio
P56199	43.7267	0	-1.17179	0.406223	-0.861758	1.37506	Tbio
P35030	43.7178	0	-0.34796	1.24809	-1.88633	0.733579	Tchem
Q15825	43.6827	0	0.388159	0.806474	-1.2562	-0.192483	Tchem
Q86W10	43.6764	0	0.0752987	0.0764601	0.102622	-0.508688	Tchem
P32754	43.6627	1	-0.000193706	0.37887	-0.816003	0.182465	Tclin
Q16602	43.5621	1	-1.84581	0.211943	0.564547	0.810363	Tclin
P00505	43.5562	0	0.800776	0.644662	-2.34381	0.639176	Tbio
P24864	43.504	0	1.07802	-0.0391536	-3.16188	1.8617	Tchem
P42226	43.4668	0	-0.743693	-0.389782	-0.910294	1.78094	Tchem
Q9HCG7	43.4459	0	1.03667	-0.17318	-1.52073	0.393564	Tchem
Q53GQ0	43.4133	0	1.0987	-0.0470305	-1.82578	0.509107	Tbio
P50895	43.3609	0	0.88486	0.459864	-1.3223	-0.289568	Tbio
P06340	43.3572	0	0.170019	0.123966	-1.59767	1.03639	Tbio
P01229	43.3384	0	-0.789931	1.10107	-2.13897	1.55978	Tbio
P07602	43.2448	0	-0.805915	0.314953	-0.683157	0.90225	Tbio
P53779	43.1984	0	-0.038596	0.0316567	-2.48224	2.21542	Tchem
Q9HB29	43.1957	0	-0.156097	0.225431	0.129713	-0.472919	Tbio
Q9NZJ5	43.1726	0	0.326342	-0.0748085	-1.07683	0.550488	Tchem
P30556	43.1411	1	0.985668	0.467657	-4.15996	2.43054	Tclin
P08637	43.1287	1	-0.977455	1.11561	-1.47441	1.05965	Tclin
Q8TDD5	43.1044	0	1.33225	0.499228	-1.80683	-0.302234	Tchem
P15692	43.003	1	-2.669	-0.0328095	-0.466467	2.88655	Tclin
Q01974	42.9906	0	1.21091	0.361202	-2.38623	0.531881	Tbio
P22033	42.9464	0	0.710051	-0.118076	-1.94601	1.06999	Tbio
P51589	42.8778	0	0.17311	0.516901	-1.29967	0.322822	Tchem
P48147	42.8689	0	0.192104	-0.42082	0.0430939	-0.101579	Tchem
Q9Y5X9	42.8318	0	-0.825418	1.19445	-0.935216	0.277464	Tchem
P15144	42.7863	0	0.472208	1.20024	-2.68165	0.718633	Tchem
P14618	42.713	0	0.563246	0.109933	-1.90251	0.935763	Tchem
P03952	42.6799	1	-1.3628	1.38399	-1.12896	0.812851	Tclin
P22079	42.6225	0	0.169362	1.31194	-1.39222	-0.386349	Tbio
P05362	42.5348	0	0.0232174	0.71909	-3.38125	2.33808	Tchem
Q9BSA9	42.4991	0	0.709861	-0.108146	-0.413592	-0.490441	Tbio
O15111	42.3903	0	-0.540404	-0.152008	-1.73504	2.12068	Tchem
Q92556	42.3428	0	-0.169349	0.22834	-0.886789	0.519083	Tbio
Q8IUC6	42.3181	0	0.231477	-0.199448	-0.939025	0.597267	Tbio
Q5JWF2	42.2745	0	-0.695719	-0.11407	-1.42915	1.92742	Tbio
Q12866	42.2647	0	-0.755867	0.383234	-0.763305	0.824021	Tchem
P16278	42.2231	0	1.18444	0.152417	-2.19643	0.545951	Tchem
P00491	42.1685	1	-0.123633	-0.102065	-0.842274	0.752113	Tclin
Q9H7Z7	42.1428	0	-0.858293	0.0252952	-0.627958	1.14404	Tchem
P16070	42.048	0	-1.07067	0.598258	-2.03673	2.18834	Tbio
Q04828	42.0356	0	-0.367774	0.071404	-0.720502	0.695559	Tchem
P02760	41.96	0	1.05701	1.71793	-3.80874	0.709381	Tbio
Q401N2	41.7074	0	0.39837	0.596261	-0.407712	-0.921718	Tchem
P26927	41.6155	0	-0.48391	0.546407	-1.76694	1.36587	Tchem
Q08209	41.5707	0	-0.509796	0.022102	-1.50997	1.65725	Tchem
O14773	41.5318	0	-0.129634	0.226603	-0.273002	-0.165989	Tbio
P13674	41.4993	0	0.563711	-0.0517602	-1.16009	0.304775	Tchem
P29459	41.4662	1	-2.54028	0.688561	0.403605	1.10339	Tclin
P06681	41.2962	0	-0.353949	0.870316	-1.21063	0.342532	Tchem
Q10588	41.2736	0	-0.414459	0.940018	-0.616876	-0.261352	Tbio
O95470	41.2576	0	1.4007	-0.0668939	-2.14775	0.460618	Tchem
O14493	41.2239	0	-0.547794	0.827805	-1.5082	0.873472	Tbio
P10145	41.1744	0	-2.04576	1.42073	-2.18333	2.4516	Tchem
Q15070	41.082	0	0.322603	0.259184	-1.49711	0.554746	Tbio
O95571	41.0537	0	-1.4258	0.0108842	1.38558	-0.332405	Tbio
P01780	41.0473	0	-1.33793	2.31595	-0.928848	-0.41118	Tdark
P19438	41.0294	0	-1.08604	1.0033	-2.32629	2.04629	Tchem
Q16584	41.028	0	0.966133	-0.38698	-2.15011	1.20815	Tchem
Q8IZP9	40.9504	0	1.16622	0.492507	-1.07068	-0.954057	Tbio
P01583	40.9069	0	-1.91649	0.405035	-0.608602	1.75224	Tchem
P55085	40.9009	0	0.200081	0.799123	-3.14819	1.78092	Tchem
Q13237	40.8571	0	-0.27847	0.0805623	-1.21442	1.04246	Tchem
O43280	40.8481	0	1.41232	0.656291	-2.69787	0.259012	Tchem
Q96N87	40.7092	0	3.42138	1.09915	-4.59503	-0.301498	Tbio
Q93038	40.7055	0	-0.214901	0.710328	-1.21176	0.340183	Tbio
Q93099	40.6858	0	-0.111654	0.606215	-0.611198	-0.260333	Tbio
P04181	40.6845	0	-0.366627	0.0178224	-0.941355	0.913136	Tchem
P40939	40.575	0	1.04753	0.208454	-2.59767	0.960121	Tbio
O15244	40.5516	0	1.10462	1.73161	-3.2872	0.0684359	Tchem
P49763	40.5364	1	-2.54261	0.632891	0.478094	1.04846	Tclin
A1A4Y4	40.471	0	-0.180631	-0.220463	0.334533	-0.319317	Tbio
P48751	40.4611	0	0.0925863	0.850825	-1.45879	0.129088	Tbio
P27169	40.3652	0	0.241135	1.0707	-1.94643	0.24432	Tbio
Q14994	40.1682	0	-2.28812	0.570619	1.14395	0.175092	Tchem
P15153	40.1667	0	-0.448411	0.893553	-2.31615	1.47248	Tbio
P29353	40.1514	0	-0.201051	-0.147905	-2.43477	2.38456	Tchem
P28340	39.9885	1	-1.82788	-0.281854	0.0863691	1.61742	Tclin
Q9UKP6	39.7906	0	-0.754234	0.57715	-1.80349	1.56638	Tchem
P41594	39.7858	0	-0.183183	1.02679	-2.52838	1.27038	Tchem
P09211	39.774	0	-1.69629	0.750142	-0.679573	1.21083	Tchem
P01236	39.7556	0	-2.51675	0.953132	-0.479539	1.6275	Tbio
Q96D96	39.7234	0	0.280933	0.574295	-0.835653	-0.436577	Tchem
Q9H2M3	39.5864	0	2.09372	0.286868	-2.54078	-0.262535	Tchem
P40145	39.5548	0	-1.14809	1.10994	-2.50203	2.11613	Tchem
Q9NQW8	39.4422	0	0.65062	0.354422	-1.71431	0.280509	Tchem
Q96G03	39.4284	0	0.00335937	0.315209	-1.44487	0.696962	Tbio
P51575	39.4186	0	-0.199186	0.759262	-0.7111	-0.278726	Tchem
Q13304	39.3751	0	-0.0530587	0.552676	-1.86831	0.937124	Tchem
P04070	39.3729	0	-0.792226	1.30271	-1.6361	0.69396	Tchem
Q9BXL7	39.3517	0	-0.484503	0.61081	-1.12949	0.570633	Tbio
Q9GZZ7	39.3387	0	0.0514356	0.729859	-1.56966	0.355263	Tbio
Q15842	39.278	0	0.0836071	0.577695	-0.639534	-0.457412	Tbio
Q9UKX2	39.1668	0	0.729287	0.883947	-3.38786	1.33432	Tbio
P18084	39.0695	0	-1.01164	0.818583	-2.06858	1.81724	Tbio
P55011	39.0662	1	0.842262	0.410243	-2.05498	0.357943	Tclin
P60880	39.0269	1	-0.850004	0.509092	-0.85031	0.745041	Tclin
P21926	38.9806	0	0.153879	0.619943	-2.04917	0.827219	Tbio
P09234	38.9746	0	2.67999	-0.182218	-4.14482	1.19867	Tbio
P49419	38.941	0	0.292569	0.031659	-2.36294	1.58892	Tbio
Q96P65	38.8533	0	0.741034	0.25236	-2.03792	0.591044	Tchem
Q9Y5Z0	38.6745	0	0.839385	0.00488532	-1.02871	-0.276578	Tchem
P05181	38.6701	0	-1.08072	0.703914	-0.72159	0.63719	Tchem
Q15147	38.5408	0	0.497638	-0.387492	-1.7639	1.1871	Tbio
Q9NYA1	38.5148	0	-0.700916	-0.127619	-1.27866	1.63944	Tchem
Q8NHL6	38.4994	0	-0.050496	0.946802	-1.90093	0.536223	Tbio
Q96RQ9	38.481	0	-0.41463	0.610296	-1.13231	0.467461	Tbio
E9PQ53	38.4662	0	-1.39205	0.712772	0.201072	0.00840453	Tdark
P04085	38.411	0	-1.90697	-0.255528	-0.234858	1.92521	Tchem
P25774	38.408	0	-1.18997	0.219367	-0.493204	0.991538	Tchem
P11474	38.398	0	-1.58509	-0.216312	1.07064	0.258067	Tchem
P26010	38.3763	1	-0.819191	1.13004	-1.50034	0.715892	Tclin
Q9HAV0	38.3249	0	0.982553	0.164303	-4.20505	2.58242	Tbio
Q9NYM4	38.2376	0	0.114529	0.418821	-2.16386	1.15103	Tchem
P05546	38.2346	0	0.0338239	1.17315	-2.42248	0.735908	Tbio
P05141	38.2271	0	2.4652	0.0328236	-3.77702	0.799078	Tchem
O14807	38.2082	0	0.526291	0.36877	-2.02621	0.650428	Tbio
P43657	38.1017	0	1.05131	0.434845	-2.73219	0.760805	Tchem
P17174	38.0905	0	1.12364	-0.100381	-2.17197	0.662997	Tbio
Q9NPB1	38.0018	0	-0.0289552	0.00251967	-1.26135	0.79831	Tchem
P01579	37.9868	1	-1.30794	0.320967	-1.65195	2.14882	Tclin
Q13126	37.982	0	0.0590582	-0.0129545	-1.03719	0.50077	Tchem
P01178	37.8365	0	-2.78494	0.418469	0.512778	1.3572	Tbio
Q99808	37.7966	1	1.87979	0.00601069	-1.96754	-0.416444	Tclin
Q8WXG1	37.7915	0	-0.167798	0.0353851	-0.706261	0.340266	Tbio
A0A5B9	37.735	0	-0.172372	1.10048	-0.865585	-0.56333	Tdark
O75907	37.724	1	1.184	0.260048	-2.46268	0.517361	Tclin
O75874	37.7001	1	0.561603	0.515124	-2.23345	0.654424	Tclin
Q13554	37.699	0	-0.86307	0.240318	-1.56279	1.68319	Tchem
P30550	37.6851	0	0.528538	0.531075	-2.99639	1.43384	Tchem
P00390	37.5406	1	-0.349633	0.281979	-2.06841	1.62697	Tclin
Q9Y271	37.5318	1	0.0614052	0.561317	-2.18584	1.05365	Tclin
O60547	37.5055	0	0.526657	-0.0886385	-0.94443	-0.00417978	Tbio
P63244	37.4578	0	-0.944677	0.172663	-1.40375	1.66314	Tbio
P00439	37.4319	1	-1.81777	0.757552	0.508462	0.0380297	Tclin
P54868	37.1976	0	-0.0200522	0.663754	-1.66871	0.501259	Tbio
Q9NZK5	37.105	0	-0.314239	0.197637	-0.495436	0.0843241	Tbio
Q96GE9	37.0661	0	-0.419729	0.168439	0.332144	-0.610237	Tbio
P11310	36.9128	0	0.973727	-0.0641626	-2.11504	0.669509	Tbio
Q8IXJ6	36.9076	0	-1.87971	0.17422	0.299308	0.869996	Tchem
P50391	36.8495	0	-1.42995	0.640669	-0.881604	1.13221	Tchem
P10620	36.7947	0	-0.808968	0.512165	-0.495511	0.251282	Tbio
P48443	36.7821	1	0.149555	-0.0561964	-1.44771	0.812777	Tclin
P29401	36.7351	0	-0.108685	-0.00254325	-1.12943	0.697059	Tchem
Q9BT40	36.655	0	0.755265	-0.249893	-1.18331	0.130887	Tbio
P42679	36.4997	0	-0.837453	-0.157367	-0.034135	0.475214	Tbio
P29275	36.4677	1	0.528423	0.512904	-2.27796	0.681512	Tclin
P15559	36.4624	0	0.113091	0.0464712	-1.40698	0.692071	Tchem
P05121	36.427	0	-0.754527	1.27563	-3.08659	2.00861	Tchem
P49327	36.4049	0	-1.52783	0.429159	-1.04875	1.58958	Tchem
O60266	36.3637	0	0.789565	0.0859614	-3.53365	2.09851	Tbio
Q02218	36.276	0	-0.458684	-0.175121	-1.14082	1.21122	Tbio
Q9BQE3	36.1495	0	0.265692	-0.424957	-1.11139	0.701768	Tchem
Q9NPC1	36.1437	0	0.268936	0.709588	-2.74134	1.19369	Tchem
Q9HB89	36.1373	0	-0.307632	0.464942	-2.01889	1.29217	Tchem
Q9BYV1	36.1319	0	0.454408	0.741363	-2.5978	0.83238	Tbio
P25098	36.1063	0	-1.24432	0.183225	-1.71131	2.20165	Tchem
Q4G0N8	36.0723	0	1.08157	0.609506	-1.94237	-0.320937	Tdark
Q9Y5U5	36.0593	0	-2.20611	1.11396	0.546612	-0.027255	Tbio
Q6J4K2	36.0381	0	1.18451	0.289431	-1.49531	-0.55234	Tbio
P22894	36.0279	0	0.820429	1.13696	-2.80933	0.277787	Tchem
P01772	35.9769	0	0.14675	1.49225	-1.73875	-0.476619	Tdark
P46059	35.9364	0	3.06071	1.15275	-4.77976	-0.0118288	Tchem
P62508	35.8569	0	-0.822461	0.0335051	0.153092	0.0542849	Tchem
Q8N6P7	35.7646	0	-0.880624	0.752735	-0.80977	0.352062	Tbio
O43175	35.6474	0	-0.141413	-0.180021	-1.23444	0.96517	Tchem
O75908	35.5995	0	0.947159	0.271111	-1.86098	0.0499179	Tchem
Q9NY91	35.5784	0	1.94939	0.331218	-2.45931	-0.415008	Tchem
O00624	35.508	0	2.57093	0.717761	-3.11868	-0.766794	Tdark
P06307	35.5045	0	-0.959967	0.142271	-1.14376	1.36452	Tbio
Q13510	35.4455	0	0.0739629	0.447117	-1.49075	0.370154	Tchem
P46934	35.4313	0	-1.38083	0.280622	-0.604142	1.10422	Tchem
P48449	35.3873	0	0.939121	-0.169301	-1.61753	0.245652	Tchem
Q14145	35.3218	1	0.227647	-0.0300404	-2.15895	1.35642	Tclin
Q9NZB8	35.254	1	-1.97465	-0.0351949	1.34531	0.0566439	Tclin
P31939	35.2287	0	-1.36912	0.222575	-0.242715	0.780257	Tchem
P51679	35.102	1	-0.770849	1.06661	-2.12782	1.21751	Tclin
P51801	35.0088	0	1.31635	1.01325	-3.53696	0.588714	Tchem
P23468	34.9909	0	-0.507571	0.19075	-0.0929578	-0.209659	Tbio
Q9NW64	34.9661	0	1.49871	-0.431879	-2.34154	0.654185	Tbio
P53794	34.8702	0	3.32428	0.745988	-4.33161	-0.363407	Tbio
P46977	34.835	0	2.69278	0.00634052	-3.14824	-0.177177	Tbio
Q9BTZ2	34.7153	0	0.74831	0.0454356	-2.17703	0.751708	Tbio
O60359	34.6629	0	1.22417	1.291	-3.78825	0.639179	Tbio
P55072	34.6494	0	-0.693654	0.126696	-1.04609	0.97856	Tchem
P34059	34.649	0	0.586508	0.411453	-1.47778	-0.154684	Tbio
O75521	34.6185	0	1.28904	-0.123815	-2.47604	0.674958	Tbio
P50213	34.6109	0	0.278622	-0.147233	-1.36934	0.601767	Tbio
P15056	34.5986	1	0.190499	-0.187964	-2.88184	2.24258	Tclin
Q05469	34.5693	0	-1.04584	0.258985	-1.05717	1.206	Tchem
P17612	34.5461	0	-0.740217	0.170878	-2.98212	2.9124	Tchem
P31937	34.4948	0	0.943213	0.0150392	-1.7252	0.125632	Tbio
O15067	34.4935	0	0.229875	-0.129584	-1.77348	1.03181	Tbio
P0C0L4	34.4716	0	-0.957197	0.978545	-1.23298	0.569289	Tbio
O00410	34.43	0	1.17387	-0.102234	-2.45751	0.741691	Tbio
Q9HAW9	34.4218	0	-0.0754987	0.453524	-1.18902	0.16644	Tbio
O60939	34.3848	0	1.31319	0.509239	-2.48784	0.0192276	Tbio
Q9UGI6	34.3271	0	-0.0664485	0.360866	-1.25382	0.310656	Tchem
P03956	34.3137	0	0.740571	0.354317	-3.45492	1.71069	Tchem
P09923	34.2888	0	-0.590594	1.37749	-1.97385	0.536496	Tchem
P40126	34.2809	0	-1.44481	0.790005	-0.21541	0.219417	Tbio
Q6UXL0	34.2335	0	-0.646937	0.936521	-1.11383	0.171341	Tbio
Q02318	34.193	0	-0.721465	-0.0514723	-0.637141	0.755374	Tchem
P49810	34.1192	0	0.980576	0.0382005	-2.75876	1.08199	Tchem
Q01638	34.0282	0	-0.0990435	0.869651	-1.27791	-0.154737	Tbio
Q9P296	34.0235	0	1.67711	0.377379	-2.46253	-0.254211	Tbio
P35318	34.0215	0	0.839675	-0.108967	-2.3952	1.00215	Tbio
Q03405	34.0123	0	-2.50607	1.05371	-1.04093	1.83054	Tchem
P04062	33.9252	1	-0.26071	-0.054685	-1.20599	0.854751	Tclin
P29120	33.8967	0	0.0667601	0.340659	-1.87876	0.803436	Tchem
Q13557	33.8757	0	-0.944833	-0.118567	-1.27632	1.67088	Tchem
Q9UBH6	33.8707	0	0.854738	0.369291	-1.06538	-0.827709	Tbio
P15169	33.8693	0	-0.012943	1.0867	-1.50769	-0.235191	Tchem
P01111	33.8483	0	1.37505	0.373575	-4.66589	2.24721	Tchem
P24752	33.8348	0	-0.327587	0.263659	-1.8413	1.23456	Tchem
P00746	33.7596	0	-1.83547	1.01487	-0.725579	0.872152	Tchem
O75015	33.7335	0	-0.743345	1.55824	-2.27165	0.78157	Tbio
P01893	33.6866	0	0.880656	1.34347	-2.61938	-0.282033	Tbio
Q15399	33.666	0	-0.271054	0.0412464	-1.26885	0.820439	Tbio
O15524	33.6495	0	-0.309852	-0.258512	-1.96668	1.85609	Tbio
Q5W064	33.6157	0	0.11926	0.0425809	-0.619251	-0.223055	Tbio
Q13018	33.5827	0	0.912874	0.577038	-1.73192	-0.439942	Tbio
P30048	33.5755	0	-1.30695	-0.0869126	0.111103	0.600488	Tbio
Q8N441	33.557	0	-0.616043	0.588021	-0.958488	0.303413	Tbio
P55851	33.4462	0	-0.786125	0.368545	-0.733094	0.462601	Tbio
P02730	33.418	0	-0.591617	1.38355	-1.82918	0.347907	Tbio
P51795	33.4011	0	1.72452	0.0651301	-2.3541	-0.125652	Tbio
Q9H8P0	33.3783	0	-0.132199	-0.0994738	-0.508033	0.0485799	Tbio
P21980	33.3443	0	-0.0329791	0.193947	-1.63367	0.780044	Tchem
Q9UIF7	33.3215	0	0.270585	-0.18985	-0.998899	0.224482	Tbio
P08559	33.2751	0	-0.031489	-0.234121	-1.49896	1.06881	Tbio
O15439	33.2649	0	0.9777	0.285603	-3.20303	1.2435	Tchem
P16615	33.2552	0	1.98127	-0.210064	-3.75438	1.2865	Tchem
Q08752	33.2481	0	-0.0691506	-0.144695	-0.681598	0.198458	Tchem
Q9P2U8	33.2441	0	1.88194	0.781869	-3.14404	-0.216934	Tbio
P11309	33.2438	0	-0.679486	0.17374	-1.1628	0.971362	Tchem
O00300	33.2034	0	-2.32289	1.02542	-0.773895	1.37236	Tbio
O00767	33.1933	0	-0.349764	-0.222604	-1.39131	1.26422	Tchem
Q9NPH3	33.1393	1	0.216543	0.627306	-1.50637	-0.0393713	Tclin
P42574	33.1304	0	0.104175	-0.155957	-2.89624	2.24573	Tchem
P51649	33.1169	1	0.0255083	0.176975	-1.83519	0.929808	Tclin
P25024	33.0444	0	-0.577493	0.921476	-3.32957	2.27942	Tchem
P14550	33.0279	0	0.474944	-0.0711177	-1.69121	0.580463	Tchem
P28482	32.9884	0	-0.0216761	0.484129	-3.82128	2.65012	Tchem
P29973	32.9837	0	1.95346	0.428378	-2.73	-0.360761	Tchem
Q07837	32.9466	0	1.01181	0.875658	-2.87072	0.272651	Tbio
Q9H2A2	32.9394	0	0.519453	0.720633	-2.71683	0.765819	Tbio
Q96S42	32.8774	0	-0.111819	0.171016	-1.26495	0.492016	Tbio
Q8TCC7	32.8725	1	0.757852	1.25622	-3.18027	0.452241	Tclin
Q5TCH4	32.8201	0	-0.515451	0.600051	-0.792236	-0.00869822	Tbio
Q92781	32.7676	0	-0.180903	0.10257	-0.691676	0.0512958	Tbio
O00506	32.7586	0	-0.33502	0.108367	-1.01003	0.517557	Tchem
Q96S37	32.7495	1	1.70679	1.57896	-3.96725	-0.0380369	Tclin
P35610	32.7054	0	0.767752	0.00201899	-1.62833	0.137021	Tchem
P42701	32.6572	0	-0.104655	1.02787	-2.58554	0.938589	Tbio
Q969S8	32.6332	1	-0.772284	0.0379224	-0.779293	0.788834	Tclin
Q9UBD6	32.6264	0	1.54929	1.71855	-3.50504	-0.487928	Tbio
Q9Y210	32.611	0	0.929012	0.544569	-2.89783	0.69842	Tchem
P11717	32.6045	1	-0.445207	0.551964	-1.92186	1.08898	Tclin
Q96RJ0	32.5935	1	1.07434	0.48903	-2.75817	0.468173	Tclin
P18089	32.5812	1	1.09296	0.348343	-1.77215	-0.396341	Tclin
Q695T7	32.5548	0	2.65748	1.39378	-4.49775	-0.281902	Tchem
P05556	32.5541	1	-0.896709	1.26222	-3.26558	2.17164	Tclin
Q16698	32.5417	0	0.977443	-0.139964	-2.72724	1.16078	Tbio
Q8WU20	32.5372	0	-0.996925	-0.162601	-0.909995	1.34033	Tbio
Q92508	32.5337	0	3.75964	0.302699	-4.38905	-0.402641	Tchem
P43354	32.5162	0	-0.299552	-0.18741	-0.893061	0.649873	Tchem
P13569	32.4689	1	2.18619	0.639285	-5.10949	1.55171	Tclin
P49841	32.4334	1	-1.77187	0.148155	-1.45507	2.34485	Tclin
Q86XE5	32.4323	0	0.236873	0.301252	-1.73885	0.466747	Tbio
P51810	32.4026	0	0.609897	0.335352	-1.29918	-0.381397	Tbio
P51687	32.3855	0	0.598434	-0.223466	-1.17202	0.0609422	Tbio
Q9NZQ7	32.3263	1	-1.01085	0.976923	-1.68598	0.981092	Tclin
P27708	32.2823	0	-0.494498	-0.00876576	-1.99975	1.76219	Tchem
Q8IWW8	32.2744	0	0.208777	0.102319	-1.73904	0.686753	Tbio
P06127	32.1966	0	-1.61716	0.796914	-0.470985	0.546474	Tbio
P13686	32.1506	0	0.332045	0.144646	-1.62375	0.400202	Tbio
Q9UBZ9	32.0071	0	0.362014	-0.185046	-1.35328	0.422866	Tbio
O00398	32.0036	0	1.00463	0.800759	-3.20452	0.645533	Tchem
Q03167	31.9295	0	0.810254	0.299099	-2.36706	0.500689	Tbio
Q8NBZ7	31.8827	0	0.877865	0.0463628	-2.03365	0.350253	Tbio
O60568	31.8081	0	-0.716683	-0.0472299	-0.593937	0.595244	Tbio
Q00975	31.8047	1	0.487801	0.700788	-2.62631	0.674958	Tclin
Q8NI17	31.7847	0	1.31261	0.894654	-2.66286	-0.308086	Tbio
P29320	31.7611	0	1.14473	0.614857	-3.52924	1.00488	Tchem
Q13686	31.6697	0	6.75e-05	-0.00437932	-0.78681	0.0221273	Tbio
Q08426	31.6595	0	0.0376837	0.457235	-2.47405	1.20967	Tbio
Q9UL52	31.6443	0	-0.0661792	1.7879	-1.92249	-0.569403	Tbio
O14795	31.6038	0	-0.357231	0.227311	-1.03785	0.395729	Tbio
P29373	31.554	0	1.36072	0.280385	-2.37489	-0.040552	Tchem
P10767	31.5469	0	-1.31296	0.550592	-0.801624	0.789323	Tbio
Q96P66	31.5313	0	0.940086	0.42547	-1.17013	-0.970822	Tbio
O75928	31.5292	0	0.778787	-0.269418	-2.0324	0.747536	Tbio
O60733	31.5223	0	0.324036	-0.195922	-1.95833	1.0544	Tchem
P62877	31.421	0	-0.741447	0.219898	-2.52329	2.26432	Tbio
Q9H4A9	31.3493	0	-0.519871	0.33321	0.0823486	-0.679528	Tbio
Q8IXB1	31.2583	0	0.0393464	-0.408067	-1.34311	0.923762	Tbio
Q9NYQ3	31.1472	0	-0.619254	1.06088	-1.54068	0.305808	Tchem
Q9UJM8	31.1269	1	-0.311141	0.781771	-1.98155	0.716723	Tclin
P13232	31.1208	0	-3.42386	0.541986	0.394946	1.69245	Tbio
Q14416	31.1078	0	1.78053	0.625599	-3.87118	0.669963	Tchem
P03999	31.0979	0	1.26468	0.115613	-2.18067	0.00483786	Tbio
P78325	31.0586	0	0.129857	0.761136	-1.73985	0.0514812	Tchem
P18564	31.057	0	-2.07431	1.28127	-0.738286	0.733868	Tbio
Q9UNW8	31.0502	0	0.818131	0.491363	-2.75388	0.646612	Tchem
P32121	30.9607	0	-1.46926	0.451509	-2.42752	2.64331	Tbio
P09417	30.9189	0	-0.627614	0.0857232	-0.368871	0.10685	Tchem
P31995	30.9182	0	-0.0616848	0.986586	-1.35607	-0.372772	Tdark
Q9UJT0	30.8949	0	-0.738041	-0.156977	-0.583837	0.673819	Tbio
O00590	30.8378	0	-0.148244	0.333645	-1.7272	0.73409	Tbio
Q9NPB9	30.8014	0	2.32772	1.01866	-3.89347	-0.262332	Tbio
Q9UQ84	30.8011	0	-1.0547	-0.0371386	-1.18188	1.46428	Tbio
Q99720	30.7631	1	-0.0957982	0.0773341	-0.93021	0.137458	Tclin
O95573	30.7535	0	1.99793	-0.197039	-3.25094	0.638385	Tbio
P01222	30.6776	0	-0.128134	0.809543	-1.97186	0.475211	Tbio
P49116	30.653	0	0.194088	-0.183795	-0.68623	-0.140453	Tchem
P08514	30.5489	1	1.15539	0.895249	-4.35693	1.485	Tclin
P32189	30.5288	0	0.800387	0.194424	-2.3899	0.572846	Tbio
O00220	30.5072	0	-0.867703	0.596678	-1.97565	1.42341	Tchem
P24723	30.4668	0	-0.902277	0.449004	-1.77186	1.39997	Tchem
Q9UKX5	30.4599	0	0.271721	0.388326	-2.30484	0.819304	Tbio
Q30154	30.4415	0	0.0475863	0.592232	-3.01806	1.55188	Tbio
Q14831	30.3985	0	0.6225	0.772559	-3.37813	1.15468	Tchem
P48664	30.3137	0	2.41894	1.11008	-4.08685	-0.27457	Tchem
P78562	30.2972	0	2.20422	0.111177	-3.41338	0.264802	Tbio
P07498	30.27	0	0.154163	1.30118	-2.21462	-0.0752	Tbio
P46094	30.2335	0	-1.05942	0.66712	-1.88339	1.43949	Tbio
Q8TE23	30.2204	0	1.10791	0.66503	-2.30837	-0.301391	Tbio
Q8IV08	30.2068	0	0.898714	0.490203	-2.33885	0.11247	Tbio
Q9H903	30.1672	0	0.0412083	0.0472924	-1.20292	0.275064	Tbio
Q9NRH3	30.1081	0	-0.42219	-0.232165	-1.17783	0.990026	Tbio
P53041	30.064	0	-0.936643	0.104514	-0.658496	0.646375	Tbio
P09237	30.0545	0	-0.470338	0.697205	-2.91946	1.84789	Tchem
P01850	30.0532	0	-0.311586	0.841083	-1.03836	-0.335905	Tdark
Q14765	30.0155	0	0.0350667	0.052959	-1.62759	0.693	Tchem
Q9UP95	30.0136	0	1.33398	0.305056	-2.42838	-0.057307	Tbio
P17050	29.9091	0	2.54589	0.126197	-2.94856	-0.575156	Tbio
Q9ULQ1	29.8597	0	2.97668	-0.00134658	-3.28955	-0.539775	Tchem
P01258	29.8397	0	-3.44017	0.976695	0.524338	1.0842	Tbio
P32248	29.827	0	0.018138	1.04227	-3.28642	1.37046	Tchem
Q9Y5X4	29.8243	0	-0.164384	-0.199363	-0.244343	-0.247589	Tchem
O14625	29.8165	0	0.244704	0.689563	-3.32855	1.53823	Tbio
Q9P2T1	29.7737	0	-0.0721965	-0.0553168	-1.3593	0.628717	Tbio
Q8TB92	29.7712	0	-0.0918858	-0.0243706	-1.29783	0.555868	Tbio
Q96BW1	29.7664	0	-0.929376	-0.237846	-0.530292	0.839066	Tbio
Q8N0X4	29.7655	0	-0.778174	-0.000623066	-0.23562	0.155929	Tbio
P17538	29.6695	0	0.48718	1.226	-2.61366	0.0373846	Tchem
P49585	29.5957	0	-0.428418	-0.215834	-0.634677	0.412305	Tchem
Q16665	29.4931	0	0.397765	-0.197664	-3.27861	2.20695	Tchem
O95479	29.4418	0	-1.25373	-0.140407	-0.595149	1.11526	Tbio
Q16849	29.4345	0	-0.685511	0.55643	-1.15893	0.413636	Tbio
P32929	29.4252	0	-0.80322	-0.0657103	-0.695289	0.689397	Tchem
P03951	29.3485	0	-1.17068	1.39391	-1.84666	0.744916	Tchem
Q14626	29.3222	1	0.21176	0.932717	-1.8838	-0.140462	Tclin
P49840	29.3019	1	-1.01878	-0.184884	-1.12785	1.45075	Tclin
Q9HBE4	29.2119	0	-1.57365	0.576478	-0.758507	0.870567	Tbio
O60760	29.2039	0	0.389918	-0.261237	-2.31922	1.30504	Tchem
P55055	29.1801	0	-1.33746	-0.173241	-0.239713	0.863763	Tchem
Q13085	29.1508	0	0.656389	-0.0388184	-2.35445	0.848813	Tchem
Q6U841	29.0898	0	0.729243	0.832348	-1.79815	-0.65447	Tbio
P15309	29.0404	0	0.185044	1.48184	-3.4901	0.929795	Tchem
Q13470	29.0253	0	-0.815229	-0.147591	0.284419	-0.215756	Tchem
Q8TDU6	29.0196	0	-0.634335	0.192608	-0.894968	0.442263	Tchem
Q9Y2T6	28.9586	1	0.50351	0.393357	-2.49674	0.70248	Tclin
Q8TDS7	28.9327	0	1.61894	0.241702	-2.31459	-0.444716	Tchem
Q9NSD5	28.9024	0	2.84937	1.15435	-4.61521	-0.288636	Tchem
Q01113	28.8559	0	0.573053	0.818016	-2.84228	0.548818	Tbio
P68400	28.7972	0	0.514444	-0.166522	-3.02729	1.77411	Tchem
P33527	28.7874	0	3.25699	0.589627	-6.07212	1.31977	Tchem
Q9Y277	28.7523	0	0.829262	0.120339	-2.37182	0.514776	Tbio
Q86UL3	28.7328	0	0.0270618	-0.11469	-1.1135	0.292734	Tbio
Q92692	28.7128	0	-0.0202732	0.48857	-1.4739	0.0962293	Tbio
Q9UPM9	28.6906	0	1.3062	0.200076	-2.88146	0.464722	Tbio
P22760	28.6114	0	-0.447543	0.452512	-0.279204	-0.640099	Tchem
Q05193	28.5631	0	-0.532397	0.963915	-2.83598	1.48776	Tbio
Q14344	28.5484	0	-0.776799	-0.0737605	-2.18166	2.11479	Tbio
Q8IWK6	28.5181	0	-0.606595	0.110884	-1.08941	0.666215	Tbio
Q9BYC2	28.4657	0	1.12481	0.554627	-3.40656	0.805651	Tbio
P12830	28.4563	0	0.0340458	0.785695	-4.33746	2.59579	Tbio
P31350	28.4357	1	-1.19842	-0.0017769	-0.671281	0.948526	Tclin
Q12908	28.4163	1	1.07833	1.17397	-2.79748	-0.378722	Tclin
P37059	28.4024	0	0.961418	0.273375	-2.70871	0.549331	Tchem
Q9NV66	28.3414	0	0.407227	-0.204242	-1.64811	0.517539	Tbio
P29762	28.2842	0	0.429528	0.453453	-1.45466	-0.358731	Tbio
Q13410	28.263	0	0.780619	0.340287	-1.61924	-0.433116	Tbio
Q3SY69	28.2371	0	1.02772	0.180901	-3.04303	0.901675	Tbio
Q5QJU3	28.1548	0	1.03309	0.118744	-2.0761	-0.0125263	Tchem
P07101	28.1358	1	-1.69365	0.312674	-0.458401	0.901644	Tclin
P48730	28.135	0	-0.591823	-0.140605	-1.24272	1.03737	Tchem
Q9UK39	28.1266	0	-1.77944	-0.453752	1.53377	-0.238773	Tbio
Q9Y6E7	28.0573	0	-0.0735896	0.225715	-1.01166	-0.0820875	Tbio
P40925	28.0512	0	0.758449	0.0857525	-2.75658	0.970454	Tchem
Q9BPX6	28.0251	0	1.06863	-0.100025	-2.1335	0.221683	Tbio
P36507	27.9997	1	-0.197334	-0.194367	-2.69378	2.141	Tclin
Q8TDU9	27.9835	0	0.585028	0.386976	-2.56501	0.647729	Tchem
O43747	27.975	0	0.1217	-0.164407	-1.62064	0.717643	Tbio
Q9UH17	27.9741	0	1.11703	-0.0567071	-1.63357	-0.372499	Tbio
O75792	27.9544	0	-0.238979	-0.217579	-1.38484	0.894678	Tbio
Q9BY50	27.9478	0	0.205276	-0.137589	-1.49543	0.48069	Tdark
Q9Y6W5	27.8993	0	0.448019	-0.159143	-1.74561	0.507269	Tbio
P17302	27.8343	0	-0.20492	0.479661	-2.14824	0.920808	Tbio
P01033	27.8012	0	-1.74874	0.721834	-1.89079	1.96335	Tbio
P23083	27.7837	0	-0.197372	1.50701	-1.73875	-0.526109	Tdark
P09467	27.7529	0	0.618559	0.269842	-2.10947	0.264321	Tchem
O00757	27.718	0	1.7764	0.989764	-3.86804	0.143387	Tbio
Q06643	27.6347	0	-0.608316	0.937407	-2.0262	0.73446	Tbio
Q9UKK3	27.6285	0	-0.507956	-0.182578	0.296097	-0.568527	Tchem
B7Z8K6	27.6194	0	-0.542504	1.11885	-0.865585	-0.674181	Tdark
P11802	27.6046	1	-0.539065	-0.260782	-2.5772	2.41288	Tclin
P49674	27.5916	1	0.93477	-0.0789959	-3.37556	1.55498	Tclin
O95427	27.5393	0	2.09487	0.21837	-3.33088	0.0502073	Tbio
P01876	27.5164	0	0.131457	1.69488	-2.50408	-0.290829	Tbio
Q9NZ20	27.4446	0	-1.34166	1.39181	-1.71286	0.690529	Tbio
P16885	27.3753	0	-1.40399	0.34256	-1.65936	1.74513	Tchem
P51582	27.3631	0	0.597594	0.476924	-3.17203	1.12124	Tchem
Q9NZ94	27.3582	0	0.624226	0.76265	-2.54782	0.184422	Tbio
Q9BZR6	27.3544	0	0.162552	0.786904	-2.41385	0.487678	Tbio
O60942	27.3416	0	0.487989	-0.271184	-1.7256	0.53144	Tbio
Q92838	27.3075	0	-1.29061	0.257848	-0.501833	0.555513	Tbio
P29992	27.2862	0	-0.230885	0.375301	-3.14809	2.02352	Tchem
O94910	27.23	0	0.359905	0.471804	-1.84731	0.0326197	Tbio
P49441	27.2098	0	-0.484563	-0.196379	-0.344893	0.0418318	Tbio
Q9NR23	27.1989	0	0.1174	0.160231	-1.25758	-0.0046049	Tbio
Q9H6Z9	27.187	1	-1.16781	-0.203844	-0.356235	0.742736	Tclin
P61073	27.126	1	0.0671279	1.02025	-4.54874	2.47312	Tclin
Q92696	27.1076	0	-0.939015	0.156842	-0.164833	-0.0421644	Tdark
Q9NQ84	27.0602	0	1.33644	0.540979	-2.01414	-0.854846	Tbio
O95185	27.0579	0	0.495808	0.869488	-2.36278	0.00579774	Tbio
Q9Y5Y4	27.0538	0	-0.0414078	0.384922	-2.79864	1.46323	Tchem
Q92637	27.0288	0	-1.51944	0.747417	-0.619454	0.398311	Tbio
P24385	27.0178	0	-2.77795	-0.107857	-0.546923	2.43901	Tchem
P00367	26.9901	0	-0.114159	0.0106888	-1.94804	1.05639	Tbio
O14804	26.8388	0	1.06105	-0.121429	-2.84751	0.905066	Tchem
O00254	26.8044	0	-1.82678	1.00355	-1.66924	1.4879	Tbio
Q8NET8	26.7129	0	1.13366	0.927265	-2.72649	-0.34367	Tchem
Q7Z3S7	26.6877	0	-0.403609	0.533208	-1.68877	0.548648	Tbio
P01100	26.6411	0	-1.54411	-0.248935	-1.60722	2.38736	Tbio
P21781	26.6404	0	-0.648234	0.133754	-1.90043	1.40197	Tbio
P26842	26.6313	0	-1.59022	1.26873	-1.37265	0.680725	Tbio
Q9BXS1	26.6109	0	-1.19031	0.702975	-0.570985	0.0438701	Tbio
P51677	26.5733	0	-1.88111	0.722953	-1.40822	1.55	Tchem
Q9H4B8	26.5153	0	-0.935617	1.1693	-0.481806	-0.771234	Tbio
P09544	26.4869	0	0.596143	0.832809	-3.90449	1.45473	Tbio
P23443	26.4746	0	-0.452873	-0.170403	-2.51998	2.12181	Tchem
Q92911	26.4715	0	1.43258	0.927128	-4.079	0.697686	Tbio
Q9UN76	26.4677	0	2.53063	1.17456	-4.44082	-0.286171	Tchem
Q9UHM6	26.4274	0	1.53187	0.14439	-3.39891	0.69878	Tbio
O43323	26.4017	0	0.290931	0.604587	-3.14313	1.22241	Tbio
Q8IUC8	26.3955	0	0.923262	0.091748	-1.93819	-0.102334	Tbio
Q9H255	26.3232	0	1.21347	1.00129	-2.95652	-0.28747	Tchem
P18428	26.3211	0	-1.69022	1.42872	-1.00384	0.235992	Tbio
O76082	26.2883	0	2.31239	0.753513	-3.72477	-0.372167	Tbio
Q9UBK5	26.2798	0	-0.787088	0.793118	-1.51589	0.478388	Tbio
Q9HCT0	26.2749	0	-0.537172	0.182688	-1.1129	0.43565	Tbio
Q8N5D0	26.2242	0	-0.562636	-0.173892	-1.82268	1.52486	Tbio
Q6IAN0	26.2129	0	0.656397	-0.00489519	-2.26755	0.581122	Tdark
Q9BUL8	26.1173	0	-0.703373	0.294126	-1.01799	0.387351	Tbio
O75452	26.1134	0	0.673409	0.639411	-2.00999	-0.342912	Tbio
Q8NET5	26.0989	0	0.430494	0.752868	-1.77391	-0.45029	Tbio
Q14914	26.0865	0	0.966758	0.0237897	-1.55768	-0.474346	Tbio
P17516	26.0397	0	-0.500105	0.90742	-2.21396	0.762744	Tchem
P07195	25.9959	0	-0.0563802	-0.247665	-1.48894	0.746805	Tchem
P21453	25.9718	1	2.00389	0.508979	-4.43732	0.877014	Tclin
O00186	25.9691	0	0.635089	0.31167	-2.66087	0.666532	Tbio
Q9HBA0	25.9505	0	0.765072	0.432821	-2.78819	0.541758	Tchem
O94813	25.9377	0	-1.62646	1.18257	-1.50615	0.90083	Tbio
O75023	25.9194	0	-0.215706	-0.201911	-0.249269	-0.383276	Tbio
Q9ULK0	25.8951	0	-0.520596	1.08155	-1.08772	-0.524662	Tbio
P07098	25.8946	1	0.542304	0.846638	-2.96816	0.527766	Tclin
P68133	25.8755	0	0.15544	1.1989	-3.73857	1.33178	Tbio
P04798	25.8611	0	0.640486	0.306149	-3.29599	1.29616	Tchem
P16219	25.8433	0	1.02509	-0.062819	-2.53708	0.520675	Tbio
Q96KS0	25.8149	1	-1.15422	-0.270412	-0.397324	0.766349	Tclin
P63215	25.8096	0	-0.113769	0.646285	-3.87128	2.28288	Tbio
Q8N130	25.7662	0	0.692741	0.631681	-2.11558	-0.266995	Tbio
O94760	25.7581	0	-1.39896	-0.114249	0.940107	-0.485479	Tchem
O75312	25.7139	0	-1.03243	-0.147087	-0.442388	0.561013	Tbio
Q9NZN1	25.7022	0	0.760108	0.580904	-2.65233	0.249816	Tbio
Q96PD7	25.6982	0	-0.293069	0.101498	-1.56132	0.691172	Tchem
Q9HCX4	25.6511	0	2.33768	0.467965	-3.34732	-0.522499	Tchem
P29474	25.6115	0	-0.559106	0.062101	-2.50598	1.93672	Tchem
O43426	25.5912	0	-0.864312	-0.186564	-1.51439	1.49794	Tchem
Q14114	25.5859	0	-1.07269	1.06763	-1.57669	0.514141	Tbio
Q330K2	25.5545	0	-1.58511	-0.0645942	-0.111115	0.691563	Tbio
Q4KMQ2	25.5364	0	1.18738	0.797894	-3.32475	0.26927	Tbio
P54317	25.4837	0	0.610599	1.33309	-3.12129	0.104623	Tbio
P53602	25.4725	0	-0.189594	0.0623434	-0.923169	-0.0231507	Tchem
P00748	25.4701	0	-1.45499	1.79246	-2.49404	1.08286	Tchem
Q86XQ3	25.4592	0	-0.30986	0.35046	-1.31766	0.20279	Tchem
P31040	25.3657	0	0.0268856	0.0781887	-1.97087	0.786594	Tbio
P01877	25.3512	0	-0.251354	1.72816	-2.27649	-0.280282	Tbio
P30825	25.3182	0	3.34938	0.383132	-4.80845	-0.00577043	Tbio
Q6PCE3	25.3088	0	0.932453	-0.123538	-2.27931	0.38819	Tbio
Q9Y2U5	25.2778	0	0.323456	-0.0492178	-2.07648	0.718392	Tchem
Q12918	25.2312	0	-0.783717	0.839316	-1.20634	0.064419	Tbio
Q12884	25.2143	0	0.474048	0.684815	-2.00787	-0.238207	Tchem
P05113	25.1743	1	-3.63048	0.805655	0.49322	1.24227	Tclin
Q6P2C0	25.161	0	0.725228	0.403721	-1.60179	-0.617199	Tdark
P13995	25.1552	0	0.121397	0.0839843	-1.6593	0.363569	Tchem
O60449	25.1329	0	-0.567621	0.78303	-1.13487	-0.172074	Tbio
P08603	25.1252	0	-0.674617	1.08933	-1.89034	0.383688	Tbio
Q9Y2C5	25.123	0	2.42074	0.355983	-3.11868	-0.750103	Tbio
P23975	25.1203	1	1.39214	0.236317	-2.57869	-0.141977	Tclin
P34913	25.0681	0	0.791738	0.0292166	-1.77584	-0.140101	Tchem
P54756	25.053	0	-0.319597	1.08068	-2.50968	0.652806	Tchem
Q9H3Y6	25.0525	0	-1.47954	-0.160867	0.0191323	0.525459	Tchem
P39905	25.0173	0	-0.533401	0.425258	-2.30101	1.31146	Tbio
P01008	25.0139	1	0.0441937	1.2133	-3.51178	1.15642	Tclin
P45984	24.9907	0	0.249508	-0.211519	-3.37432	2.23722	Tchem
Q15181	24.9611	0	0.947262	-0.131917	-2.44432	0.528293	Tbio
Q00005	24.9027	0	0.792582	0.0257031	-2.97069	1.04859	Tbio
Q8WW43	24.8966	0	0.893947	0.18618	-3.07943	0.895166	Tbio
P01762	24.8878	0	-0.443847	1.50147	-1.73875	-0.423481	Tdark
P27707	24.8489	0	-1.10803	-0.426925	-0.112496	0.540759	Tchem
P25874	24.8487	0	0.428553	0.448397	-2.77598	0.792337	Tbio
O75795	24.8127	0	0.727884	0.591275	-2.85026	0.422476	Tbio
Q8IVM8	24.7689	0	2.58151	0.575107	-4.22531	-0.0422748	Tbio
O95045	24.7579	0	-0.0161968	0.113763	-1.0546	-0.15453	Tbio
P00387	24.6189	0	0.173643	-0.103834	-1.3751	0.186244	Tbio
Q9UHF5	24.5989	0	0.859967	-0.160729	-1.26125	-0.558109	Tbio
P11217	24.5305	0	0.141368	0.67282	-2.54941	0.611412	Tchem
Q7Z5P4	24.4942	0	0.0850735	0.533218	-2.03722	0.293155	Tbio
Q8IZF5	24.4812	0	1.81239	-0.212071	-2.06983	-0.656966	Tdark
Q09428	24.3844	1	-0.884589	0.430327	-1.15966	0.4822	Tclin
P07355	24.3674	0	-1.72679	0.372966	-0.672806	0.893985	Tbio
P29597	24.3618	1	-2.20841	-0.193576	-0.418405	1.68745	Tclin
Q9BY76	24.3277	0	-2.36731	0.325676	0.180972	0.72587	Tbio
P46093	24.2909	0	0.53511	0.306229	-2.8867	0.908568	Tchem
Q00973	24.2603	0	-0.832315	0.136356	-0.958167	0.515664	Tbio
Q99536	24.1688	0	-0.0177303	0.437207	-2.08584	0.522909	Tbio
Q7Z5H5	24.1579	0	2.21625	0.672531	-3.26591	-0.766918	Tbio
O75340	24.1249	0	1.4447	-0.0184962	-2.70629	0.134241	Tbio
O75388	24.12	0	0.210658	0.823497	-2.29475	0.114479	Tchem
Q8N118	24.1028	0	-0.837002	0.0788142	0.102622	-0.491485	Tbio
O14732	24.0558	0	-1.07529	0.0450922	-0.140559	0.0211353	Tbio
Q9HAR2	24.0133	0	2.04935	-0.0186862	-3.0207	-0.161919	Tbio
Q9ULV1	24.0091	0	1.71956	0.679349	-5.26025	1.70916	Tchem
Q13415	23.9656	0	-1.1681	0.208764	-1.50905	1.31382	Tbio
P07339	23.9517	0	-0.825938	0.317424	-1.28494	0.638125	Tchem
Q96BQ1	23.9443	0	2.39604	0.391492	-3.13497	-0.808295	Tbio
Q9GZX7	23.8587	0	-0.64696	0.681702	-1.16822	-0.0269664	Tbio
Q5FYB1	23.8468	0	1.22714	0.186495	-2.33195	-0.242786	Tbio
Q13191	23.8398	0	-1.13398	-0.165213	-1.5359	1.67361	Tchem
P07237	23.7951	0	-2.28347	0.256583	-0.703014	1.56596	Tchem
Q6UW02	23.7836	0	-0.939341	-0.174144	0.0315863	-0.0826803	Tbio
O75747	23.7265	0	0.0144725	0.59757	-2.40714	0.62737	Tchem
Q9Y4I1	23.7025	0	-0.415835	-0.189378	-1.41749	0.853647	Tbio
Q8WVQ1	23.6942	0	1.08461	0.625894	-3.57632	0.696293	Tbio
Q92845	23.6398	0	-0.0190854	-0.252595	-1.94489	1.04404	Tbio
Q8N335	23.6371	0	-0.360627	0.539226	-2.23754	0.886258	Tbio
Q99519	23.5926	0	0.304202	0.646417	-1.80436	-0.321407	Tchem
Q15022	23.5827	0	0.234053	-0.281188	-2.19234	1.06378	Tbio
Q9UPR5	23.5726	0	0.433748	0.895579	-2.15226	-0.353325	Tbio
Q15257	23.5631	0	0.365197	0.0961338	-3.41926	1.78115	Tchem
P55290	23.445	0	-1.18849	1.50559	-1.46343	-0.0370194	Tbio
P99999	23.4368	0	0.221228	-0.021989	-3.60601	2.22297	Tchem
Q86UX7	23.4249	0	-0.946877	0.519738	-1.7959	1.03857	Tbio
P68363	23.4157	0	-1.29259	-0.206239	-0.991294	1.30513	Tchem
Q9BZP6	23.4	0	-0.138001	1.11515	-1.88096	-0.282051	Tchem
Q08708	23.3958	0	-0.37535	0.728623	-1.59113	0.051765	Tbio
P42336	23.3938	1	0.513698	0.112314	-4.48708	2.67486	Tclin
Q8IZV5	23.3834	0	-0.576664	-0.0801054	-1.33551	0.805495	Tbio
P02652	23.3439	0	-2.79394	1.37333	-0.734041	0.965659	Tbio
P01834	23.3404	0	-0.988418	1.11951	-0.91073	-0.40955	Tdark
Q99731	23.3295	0	-0.239222	0.50616	-2.75795	1.30121	Tbio
Q9NRM0	23.3197	0	1.42605	0.331028	-2.91834	-0.0290829	Tbio
Q6UWY2	23.2095	0	-0.0748827	0.665662	-1.40974	-0.37756	Tbio
Q08828	23.1981	0	-0.41974	0.821411	-3.61471	2.01587	Tchem
Q9H611	23.1959	0	-0.442866	-0.100467	-1.17625	0.522297	Tbio
Q6NSJ0	23.1492	0	1.34181	-0.206933	-1.92033	-0.414453	Tbio
Q9Y5Y6	23.1408	0	0.394807	0.91227	-3.16133	0.653876	Tchem
P35354	23.1164	1	-1.4836	0.496277	-2.45135	2.23692	Tclin
Q07820	23.1004	0	-1.94497	-0.145275	-1.05487	1.94246	Tchem
P22830	23.0987	0	-0.871193	0.201047	-0.867338	0.334735	Tchem
Q04671	23.0491	0	1.19768	-0.115515	-3.0536	0.765892	Tbio
P31949	23.0325	0	0.128382	0.696279	-1.71493	-0.316207	Tbio
Q99788	22.976	0	0.955808	0.155719	-2.26293	-0.0582679	Tchem
Q16836	22.9469	0	1.38653	-0.0625676	-3.37965	0.844377	Tbio
Q99814	22.9399	1	0.885263	-0.191721	-3.61683	1.71157	Tclin
Q9NNX6	22.9128	0	-1.85187	0.841799	-0.491983	0.28881	Tchem
O95150	22.8863	0	-0.850216	0.608019	-0.568716	-0.403829	Tbio
Q92904	22.8631	0	-0.253535	0.674687	-2.51411	0.876903	Tbio
Q86UD5	22.863	0	0.186523	0.466157	-1.37163	-0.497113	Tbio
Q9Y4B6	22.7814	0	0.149749	-0.225711	-1.97213	0.827399	Tbio
O43915	22.763	0	-3.24726	0.0359078	0.164549	1.82506	Tbio
P35558	22.7623	0	1.26905	0.476056	-3.97028	1.00339	Tbio
Q8NGC9	22.6901	0	1.18314	0.605685	-2.47924	-0.535476	Tdark
Q8N6C5	22.6544	0	1.51885	0.420919	-2.64642	-0.521276	Tbio
O15344	22.5046	0	-1.96001	-0.195069	0.238672	0.679915	Tbio
B9A064	22.4998	0	-1.74974	0.928158	-1.25541	0.840218	Tbio
O15121	22.4941	0	0.834407	0.115209	-2.28833	0.101618	Tchem
P01569	22.4607	0	-1.42291	0.672455	-1.18512	0.696559	Tbio
O43868	22.4586	0	2.26772	1.00177	-3.91488	-0.593754	Tchem
O75462	22.4083	0	-0.346011	0.665171	-1.22198	-0.339207	Tbio
Q16850	22.4065	0	-1.20304	0.306901	-0.515682	0.169687	Tchem
Q15084	22.3781	0	-0.204164	0.56976	-2.38731	0.77795	Tchem
Q9NZ08	22.3661	0	-0.360822	0.0368031	-0.819336	-0.101104	Tchem
P19022	22.3399	0	-0.0257901	0.149433	-3.30339	1.93378	Tbio
Q9ULD0	22.3084	0	-0.67264	0.313877	-1.52459	0.635569	Tbio
O00763	22.2961	0	-0.336147	-0.116454	-2.28251	1.48661	Tchem
P13866	22.2925	1	2.20699	1.42767	-5.04477	0.161416	Tclin
P16157	22.2748	0	-1.14941	0.45885	-1.78014	1.22098	Tbio
P02745	22.1294	0	-1.11265	0.435463	-0.871247	0.29029	Tbio
Q7L5Y1	22.089	0	-0.023397	-0.00944104	-1.32405	0.0963972	Tbio
O43353	22.0798	0	-1.02595	-0.00146867	-0.970242	0.736641	Tchem
P56975	22.0791	0	-0.0483047	0.467422	-2.06695	0.386768	Tbio
A0A0C4DH33	22.0699	0	-0.904122	1.14266	-0.865585	-0.63455	Tdark
P22694	22.023	0	-0.808568	0.576231	-3.84939	2.8174	Tchem
P10635	21.9983	1	-0.886808	0.370682	-1.58832	0.838684	Tclin
Q9NRR2	21.992	0	0.250377	0.574071	-2.24558	0.155004	Tchem
Q99523	21.9579	0	-0.732425	0.451802	-1.71267	0.725167	Tchem
P0CJ72	21.9474	0	3.09516	0.854138	-4.24516	-0.972874	Tbio
Q96E14	21.9444	0	0.238484	0.0733534	-2.13189	0.551137	Tbio
Q9UNA4	21.943	0	0.0320396	-0.181833	-1.78163	0.662433	Tchem
P01814	21.9409	0	-1.05528	1.56269	-1.41755	-0.358979	Tdark
O00625	21.9237	0	-0.444005	-0.165104	-0.487344	-0.173666	Tchem
P55916	21.8951	0	1.01231	0.69216	-3.2666	0.290339	Tbio
Q13519	21.8581	0	-2.98064	1.22163	-0.55613	1.04119	Tbio
O75367	21.8561	0	-0.93584	-0.361573	-0.522008	0.545349	Tbio
Q9H6W3	21.8328	0	-0.644731	-0.173015	-0.213783	-0.243906	Tbio
P21549	21.8086	0	-1.22356	1.18572	-1.83239	0.593377	Tbio
P35609	21.8058	0	0.0141	0.859459	-4.13429	1.98371	Tbio
O75715	21.7938	0	-0.546005	0.998712	-2.02203	0.291598	Tbio
P22570	21.7782	0	1.15404	0.439028	-3.20971	0.337995	Tbio
P55160	21.7356	0	-0.556117	0.708959	-1.8862	0.452216	Tbio
Q13188	21.6927	0	0.565257	-0.00973044	-2.62947	0.790275	Tchem
P31513	21.6887	0	0.077914	0.526369	-1.30099	-0.587192	Tbio
Q16773	21.6424	0	-0.31312	-0.290771	-1.10109	0.418348	Tbio
P13500	21.5985	0	-1.10786	0.33922	-2.86806	2.34748	Tchem
P30419	21.5861	0	1.73573	-0.0496496	-2.62849	-0.347541	Tchem
P49771	21.5835	0	-0.614617	0.360696	-1.04596	0.00977632	Tbio
P12236	21.5824	0	1.45566	0.086292	-3.40071	0.568586	Tchem
Q08257	21.5542	0	-1.27361	0.244164	-1.30228	1.0399	Tbio
P12004	21.5234	0	-0.257605	-0.139744	-2.57831	1.682	Tchem
Q92947	21.5155	0	-0.492315	0.0669287	-1.51021	0.641469	Tbio
Q9Y5P6	21.5031	0	0.447891	0.387086	-2.72666	0.59682	Tbio
Q86YT5	21.4965	0	1.94075	0.997235	-3.50067	-0.732566	Tchem
P22083	21.4828	0	0.810104	0.535271	-3.23285	0.591414	Tbio
P78348	21.4755	0	-0.203316	0.574917	-1.41156	-0.256533	Tchem
Q9Y3Z3	21.4678	0	-0.874924	0.122215	-1.39172	0.847478	Tbio
Q02246	21.4653	0	0.721866	0.962312	-2.93847	-0.0428166	Tbio
Q99706	21.4652	0	0.570573	0.587496	-2.38645	-0.0687313	Tbio
Q8IZY2	21.4125	0	2.31754	0.271201	-3.91207	0.0230869	Tbio
P17655	21.3921	0	0.160965	0.0697217	-2.23885	0.706716	Tchem
P02743	21.3904	0	0.938891	1.50014	-4.09979	0.359209	Tchem
Q16658	21.2749	0	-1.50845	-0.00982306	-0.513582	0.723423	Tchem
Q9BZW2	21.2605	0	1.96727	0.837516	-3.82797	-0.286111	Tbio
Q9GZQ6	21.2268	0	-0.0334555	0.614649	-3.22823	1.33573	Tchem
Q96S53	21.2193	0	0.395832	-0.205712	-1.73536	0.233489	Tchem
Q9NZV1	21.198	0	-0.0834792	0.795292	-2.20729	0.182444	Tbio
Q8WTV0	21.1948	0	-0.0309774	0.986138	-3.08198	0.813596	Tchem
Q8N6T7	21.1682	0	0.173313	-0.42814	-1.45464	0.394654	Tchem
Q5NUL3	21.1617	0	1.30104	0.762825	-3.01004	-0.369021	Tchem
P04066	21.158	0	2.07993	0.358526	-3.59589	-0.157989	Tchem
P78310	21.1554	0	-0.433962	0.729552	-1.48166	-0.129512	Tbio
Q9UKU6	21.1487	0	0.817716	0.366095	-2.12316	-0.376637	Tbio
Q9Y5Y3	21.1305	0	1.08651	0.173199	-3.01557	0.438782	Tbio
Q6NUM6	21.0631	0	0.689574	-0.202079	-1.64811	-0.16051	Tdark
P07864	21.0483	0	-0.886528	0.859692	-2.00533	0.710152	Tbio
Q9ULW2	21.0146	0	1.72093	0.274643	-4.53317	1.21355	Tbio
P00558	21.0134	0	0.871177	-0.0939228	-2.98693	0.88556	Tchem
P23942	21.0116	0	0.693655	0.0614481	-1.93752	-0.141812	Tbio
Q8NB78	21.0081	0	-0.388585	-0.343163	-0.737236	0.144544	Tbio
A0A0B4J1V2	21.0039	0	-0.875287	1.17079	-0.865585	-0.754608	Tdark
O00155	20.9812	0	1.6265	0.525844	-3.33957	-0.138829	Tdark
Q01362	20.9652	0	0.410088	0.599889	-3.07392	0.736918	Tbio
P11172	20.9198	1	-0.945255	-0.403317	-1.24912	1.26792	Tclin
P05165	20.8738	0	1.26673	-0.159117	-2.84982	0.409656	Tbio
Q8NGG2	20.856	0	1.30689	0.941193	-3.22599	-0.355729	Tdark
P22735	20.8008	0	0.320849	1.38961	-2.86604	-0.181403	Tchem
Q9BX95	20.7786	0	1.75745	0.0433948	-3.13626	-0.00291065	Tbio
P49789	20.7624	0	-1.27125	-0.00467016	-0.768827	0.705438	Tchem
O00443	20.7589	0	-0.0213472	-0.0730409	-2.71401	1.46887	Tchem
P16410	20.7544	1	-1.10155	0.878904	-1.86471	0.747561	Tclin
P42681	20.7365	0	-1.09952	0.315679	-1.05645	0.499409	Tchem
O00255	20.7258	0	-0.0718718	-0.248334	-2.04961	1.02829	Tchem
P27930	20.7137	0	-0.138715	0.638523	-1.55474	-0.287333	Tbio
O15123	20.6866	1	-1.31972	0.420634	-1.2348	0.789965	Tclin
P60568	20.6766	0	-2.47163	0.564006	-1.46342	2.02652	Tchem
Q9BVM4	20.6762	0	-0.385035	0.195995	-0.820268	-0.335249	Tbio
Q15849	20.6711	0	2.49318	0.521287	-4.08214	-0.277195	Tbio
P55899	20.6004	1	-0.152942	0.611541	-1.06719	-0.740596	Tclin
P05187	20.5876	0	-1.11698	1.28706	-2.19515	0.675097	Tbio
Q15406	20.5622	0	-0.149297	0.078505	-0.986883	-0.293845	Tbio
P18627	20.5326	1	0.401235	0.561606	-2.06791	-0.248268	Tclin
Q9HCJ6	20.5161	0	0.61291	0.0618051	-2.27136	0.2423	Tdark
O15354	20.5154	0	1.40789	0.826086	-3.15449	-0.433871	Tbio
P09238	20.493	0	-0.304873	0.478282	-2.60869	1.07952	Tchem
O95255	20.4837	0	1.96192	0.29189	-3.61148	0.00133739	Tbio
O75882	20.4803	0	-0.671783	0.993102	-1.57644	-0.101414	Tbio
O60938	20.4522	0	0.588864	-0.0122198	-2.53043	0.595521	Tbio
Q8IVL5	20.4397	0	-0.13659	-0.233408	-1.18969	0.200654	Tbio
Q13627	20.3973	0	-1.05554	-0.421973	-0.289566	0.405435	Tchem
Q16832	20.3946	0	1.3139	0.408928	-2.70644	-0.378194	Tchem
Q9NRM6	20.3899	0	-0.106739	0.668706	-2.17996	0.255892	Tbio
P13498	20.3786	0	0.521746	0.207374	-3.54417	1.45225	Tbio
P23258	20.3783	0	-0.431628	-0.225088	-1.59233	0.886233	Tbio
P50416	20.3684	0	0.703797	0.00620761	-2.90283	0.829398	Tchem
Q00610	20.3445	0	0.426451	0.701152	-4.19221	1.69971	Tbio
O15120	20.337	0	0.0750932	0.15235	-2.38329	0.79048	Tchem
O14879	20.3056	0	-0.438973	0.0418553	-1.684	0.713813	Tbio
Q8NFT2	20.2908	0	0.522929	0.25547	-1.67809	-0.468528	Tbio
Q93088	20.285	0	-0.7451	0.987181	-1.67076	0.060097	Tchem
O96009	20.2839	0	-0.608887	1.06692	-1.65551	-0.171168	Tbio
Q9P2S2	20.2278	0	-0.213499	0.610053	-2.10514	0.336478	Tbio
Q7L5A8	20.2256	0	-2.31688	0.204191	0.70675	0.0336865	Tbio
P60484	20.1891	0	-0.471855	0.00222821	-3.29516	2.39026	Tchem
Q14541	20.1783	0	0.24301	0.0617459	-1.30851	-0.371435	Tbio
Q8NB66	20.1348	0	-0.556078	1.06996	-1.48078	-0.41099	Tdark
Q9HBW9	20.0355	0	1.37893	0.328226	-2.39924	-0.69199	Tbio
Q9NSD7	20.0265	0	1.1504	0.561244	-4.2149	1.11862	Tchem
P10619	20.026	0	0.0256282	0.382045	-2.17429	0.381946	Tchem
Q9P126	20.006	0	-0.300604	1.10761	-1.73625	-0.456676	Tbio
P10275	19.9699	1	-1.06879	0.387757	-3.00593	2.29879	Tclin
P08247	19.9456	0	0.39908	1.18652	-3.64754	0.672246	Tbio
P07384	19.9417	0	0.833008	0.652334	-3.77286	0.897571	Tchem
P20132	19.8932	0	-0.159017	0.531397	-2.40544	0.640072	Tbio
O15145	19.8724	0	0.984053	-0.210501	-3.20118	1.03334	Tbio
P24158	19.8467	0	-0.252338	1.37541	-3.17935	0.66038	Tchem
Q13740	19.8449	0	-0.0671469	0.594371	-1.63671	-0.286531	Tbio
P08236	19.8419	0	0.155096	0.492018	-2.79225	0.748932	Tchem
O43708	19.8347	0	-0.692355	-0.0965089	-1.34508	0.737286	Tbio
O43315	19.8277	0	2.05596	1.10808	-4.43855	-0.122597	Tbio
P16662	19.8235	0	1.08353	0.663041	-3.5359	0.39197	Tchem
P01571	19.7453	0	-2.08019	0.379663	-0.727463	1.0257	Tbio
Q9Y257	19.7127	0	-2.14255	0.497956	0.49103	-0.250788	Tbio
P06276	19.6996	1	0.195964	0.406026	-1.80453	-0.202635	Tclin
Q01432	19.6862	0	0.297368	0.0386585	-2.04298	0.300933	Tchem
Q96RU8	19.6838	0	-0.769568	-0.0999655	-1.16675	0.630111	Tbio
P09488	19.6559	0	-0.436543	-0.173967	-1.5933	0.795872	Tbio
P48050	19.6484	0	-0.516122	1.05266	-2.0392	0.0942412	Tchem
Q7RTM1	19.6282	0	0.49026	0.0835361	-1.41414	-0.569357	Tbio
P80365	19.6	0	-1.30599	0.237494	-0.811029	0.468041	Tchem
P49019	19.5803	0	0.250649	0.849303	-3.01557	0.502885	Tchem
Q68CP4	19.5614	0	2.34483	0.292081	-3.22311	-0.827733	Tbio
P02790	19.5391	0	0.196529	1.62605	-3.45641	0.218481	Tbio
P62834	19.5245	0	-1.4548	0.710257	-2.63255	1.9608	Tchem
Q04912	19.5159	0	-2.32487	0.785394	-1.28007	1.40273	Tchem
P0CG08	19.5137	0	2.33317	-0.0230396	-3.63036	-0.0967312	Tbio
Q96GA7	19.51	0	-0.534752	-0.212402	-0.939788	0.269738	Tbio
P62140	19.4943	0	0.100703	0.000608852	-3.11164	1.59212	Tbio
P29279	19.4644	0	-0.4892	0.434007	-3.07904	1.71412	Tbio
P20366	19.4275	0	-1.9309	1.19082	-2.06061	1.37822	Tbio
Q92796	19.3748	0	0.154458	0.0121452	-2.33832	0.745881	Tbio
P38567	19.3718	0	1.29758	0.896082	-3.25012	-0.369579	Tbio
Q9Y5S8	19.3085	0	-0.619076	1.11236	-2.20424	0.280865	Tchem
Q9NRV9	19.2789	0	-0.848076	0.346535	-2.04451	1.11406	Tbio
P13929	19.2584	0	-0.615332	1.12194	-3.37729	1.43738	Tbio
O60909	19.2411	0	-0.206452	-0.14352	-1.22848	0.144032	Tbio
Q02338	19.2331	0	0.86123	0.189764	-2.09084	-0.395094	Tbio
Q9Y315	19.2268	0	-0.430596	0.107854	-1.48826	0.37566	Tbio
P48740	19.2266	0	-0.337258	0.700192	-1.55124	-0.247054	Tchem
Q14534	19.2168	0	-0.11291	-0.189858	-1.58487	0.45166	Tchem
Q9NS00	19.1826	0	-0.230992	-0.151387	-1.30881	0.252998	Tbio
Q9NWZ5	19.1818	0	-0.467696	-0.0446774	-2.10727	1.1814	Tbio
O60258	19.1741	0	-2.09287	0.469294	-0.535293	0.720135	Tbio
Q9NQS5	19.0986	0	-0.201619	0.627465	-2.24814	0.378676	Tchem
P61626	19.0769	0	1.07598	1.08135	-4.53301	0.930663	Tbio
Q8N3Y7	19.0715	0	0.0271967	0.00910352	-2.21367	0.731997	Tbio
P41597	19.069	0	-0.426601	0.793893	-3.72411	1.91129	Tchem
A8K7I4	19.0077	0	0.176697	0.748282	-2.84234	0.467851	Tbio
Q6ZN44	19.0047	0	-0.320003	0.858411	-2.20004	0.211932	Tbio
P22897	18.9423	0	1.40478	0.542674	-3.51919	0.11797	Tbio
O95340	18.9418	0	-0.35611	0.0119	-1.95289	0.843301	Tbio
Q14108	18.9157	0	-1.34226	-0.0400323	-1.38412	1.31092	Tbio
Q8N697	18.9106	0	2.32117	0.0203392	-3.4299	-0.367439	Tbio
P01308	18.8967	0	-4.40414	1.47123	-0.94476	2.42093	Tbio
Q08462	18.8936	0	0.677252	0.392454	-4.86002	2.33337	Tchem
P33260	18.8642	0	-1.01643	0.221876	-0.865951	0.201649	Tchem
O43347	18.8615	0	1.23876	0.176917	-2.82551	-0.0492092	Tbio
Q96AD5	18.8582	0	-0.311975	-0.152513	-1.97688	0.982121	Tchem
A6NHC0	18.8301	0	-0.282547	0.271147	-1.08938	-0.360307	Tbio
P05106	18.8237	1	-0.0843594	1.00045	-4.41946	2.04186	Tclin
P01127	18.7892	0	-0.926343	-0.344853	-2.23884	2.04627	Tbio
A1L188	18.7562	0	-1.34611	-0.11215	0.0858128	-0.0934864	Tbio
P00813	18.7276	1	-0.566521	0.326176	-2.48973	1.26227	Tclin
Q9NZC2	18.7176	0	-1.83943	0.932422	-0.790325	0.228874	Tbio
O14836	18.711	0	-1.93653	1.09854	-0.796592	0.165686	Tbio
Q8IWV7	18.7106	0	-0.611331	-0.157892	-2.05099	1.35129	Tbio
Q99570	18.6872	0	0.517367	-0.0683018	-2.49579	0.576254	Tbio
P49023	18.6836	0	-0.8199	0.188501	-2.79708	1.95777	Tbio
Q8NE62	18.6564	0	-0.784392	0.155274	-1.3394	0.496022	Tbio
Q9UI40	18.6558	0	1.09142	1.0071	-3.15106	-0.420003	Tbio
A0A0B4J1Y9	18.6365	0	-1.23197	1.08957	-1.05655	-0.274848	Tdark
Q9UQ16	18.5641	0	-1.3651	0.854093	-1.02616	0.0585884	Tbio
Q9BSE5	18.5311	0	-0.226633	0.394844	-1.88991	0.240934	Tbio
P25106	18.4974	0	-0.255741	0.359029	-2.29659	0.710293	Tchem
O60911	18.4942	0	1.1336	0.620362	-3.43073	0.193556	Tchem
Q96K78	18.4846	0	0.858543	0.00794834	-1.4035	-0.946845	Tbio
Q14739	18.4725	0	2.15035	-0.158744	-4.27526	0.799005	Tbio
O43447	18.4636	0	1.17517	-0.0975864	-3.76502	1.20219	Tbio
P98073	18.4413	0	1.76351	1.26583	-3.94361	-0.572455	Tchem
Q96JJ3	18.4337	0	1.35302	-0.0571934	-3.11697	0.33391	Tbio
Q96T83	18.3647	0	0.957989	0.477294	-2.83273	-0.0943891	Tbio
O60706	18.3216	1	2.25199	0.264445	-3.89682	-0.114327	Tclin
Q8WZA2	18.3156	0	-0.714827	0.294794	-1.71386	0.638786	Tchem
O00203	18.296	0	0.0628782	-0.195673	-2.06223	0.698609	Tbio
P23109	18.2953	0	-0.155667	0.428503	-2.26242	0.493117	Tchem
Q12913	18.292	0	0.629987	0.443909	-2.84305	0.272464	Tbio
Q9NYB5	18.2594	0	1.07979	0.766398	-3.188	-0.157059	Tbio
Q13233	18.257	0	-0.890819	-0.0333291	-2.356	1.78112	Tchem
P82251	18.2369	0	2.10052	1.06229	-4.70441	0.0412262	Tbio
P19801	18.2278	0	-0.762479	1.42379	-2.29805	0.135746	Tchem
P48061	18.2223	0	-2.00584	0.893146	-2.5399	2.15123	Tchem
P12104	18.1971	0	1.29394	0.506583	-3.03225	-0.271325	Tchem
Q01201	18.139	0	-0.721873	-0.0619412	-2.49175	1.7686	Tbio
Q14894	18.1375	0	0.0393646	0.632457	-1.95157	-0.227304	Tbio
Q496J9	18.1103	0	1.88778	0.722921	-3.67017	-0.449428	Tbio
P57103	18.0409	0	1.09953	0.531479	-2.52908	-0.615512	Tchem
Q06520	18.0328	0	0.14131	0.382854	-2.70534	0.667051	Tbio
Q969J5	18.0246	0	-0.847477	1.07626	-2.16407	0.420607	Tbio
O95455	18.0216	0	1.04445	-0.272379	-1.94366	-0.343297	Tbio
Q99972	17.9924	0	-0.725453	0.359051	-1.01975	-0.130704	Tchem
Q9BXP2	17.9658	0	0.47909	0.422161	-2.03108	-0.388838	Tdark
P46952	17.9253	0	-0.562821	-0.117223	-0.125874	-0.715497	Tbio
Q13133	17.9105	0	-0.0597419	-0.288596	-1.73581	0.56172	Tchem
O43548	17.8958	0	0.628241	1.08818	-3.24253	0.00268603	Tbio
O60256	17.8675	0	1.03758	-0.146361	-2.45828	0.0417049	Tbio
Q9BXR6	17.8186	0	0.170244	1.68484	-2.92422	-0.459545	Tbio
Q8TDN7	17.8047	0	0.951155	0.426118	-3.5476	0.64069	Tbio
P43235	17.8002	0	-0.0835342	0.27734	-2.28807	0.564319	Tchem
Q5XXA6	17.79	1	2.41779	0.494016	-4.82809	0.385654	Tclin
P30041	17.7417	0	-1.33114	0.0878583	-1.17503	0.884366	Tbio
P20138	17.7007	1	-0.988545	0.783546	-1.82242	0.490658	Tclin
P22309	17.6951	0	-0.562375	0.0896006	-1.47977	0.415397	Tchem
P15382	17.6849	0	-0.133329	0.517772	-2.32283	0.400544	Tchem
Q969Z3	17.6848	0	0.767782	0.622778	-2.22384	-0.704575	Tbio
Q6QNK2	17.6326	0	-0.0478566	0.0401012	-1.06805	-0.465637	Tbio
P20273	17.6037	1	0.242643	1.14401	-3.25294	0.32286	Tclin
Q9NR96	17.6007	1	-0.552976	1.05992	-3.11538	1.0648	Tclin
Q92520	17.5597	0	0.752968	0.177286	-3.09805	0.621327	Tbio
Q8NBP7	17.5495	1	-0.679875	0.725354	-2.04675	0.454097	Tclin
O14908	17.5261	0	-0.305217	0.362554	-1.90199	0.295861	Tbio
Q9ULH4	17.5135	0	-0.0538565	0.776857	-2.49414	0.221476	Tbio
P09104	17.4927	0	-1.73866	0.478783	-2.30882	2.01759	Tbio
Q92959	17.4894	0	0.403076	0.458961	-2.9201	0.506734	Tchem
Q9Y2E5	17.4799	0	0.896428	0.40312	-2.12175	-0.729783	Tbio
Q9UMX1	17.4709	0	-0.380462	-0.232025	-2.12616	1.18603	Tbio
Q6UWR7	17.4581	0	1.55754	0.823269	-3.77163	-0.162677	Tbio
Q9NS66	17.443	0	2.22855	0.509259	-3.84042	-0.451943	Tbio
Q9BST9	17.4426	0	-0.74781	0.0137382	-1.0325	0.211995	Tbio
Q9NZS2	17.3782	0	-1.12766	0.97142	-1.14419	-0.258626	Tbio
A0A087X1C5	17.3777	0	0.265815	-0.285067	-1.41313	-0.126717	Tbio
Q9BUD6	17.3725	0	1.19968	0.350296	-3.37656	0.267128	Tbio
P07741	17.3664	0	-2.76336	0.311721	-0.324909	1.21666	Tchem
Q99518	17.3497	0	0.502776	0.0419018	-1.61783	-0.487897	Tbio
P07911	17.3458	0	0.524814	1.44156	-2.78512	-0.742565	Tbio
P56539	17.3393	0	-0.833286	0.354772	-1.98843	0.905175	Tbio
P07225	17.3245	0	0.385118	1.09958	-4.09885	1.05135	Tbio
P19021	17.3067	0	0.264269	0.0834403	-1.69328	-0.218478	Tchem
Q02809	17.3034	0	-1.28119	0.0269526	-0.353702	0.0436698	Tbio
P07202	17.284	1	-0.387691	1.35487	-2.50141	-0.0314003	Tclin
A6NNZ2	17.2608	0	0.837477	-0.0768389	-3.01169	0.683794	Tdark
P10997	17.2509	0	-5.95582	1.5201	2.03049	0.837279	Tchem
P29322	17.2432	0	-0.685634	0.827496	-2.26301	0.552659	Tchem
O75185	17.2297	0	2.57529	0.212886	-4.19465	-0.162954	Tbio
Q16653	17.1986	0	-0.202706	1.44029	-3.13133	0.322119	Tbio
P16870	17.1889	0	0.984874	0.512863	-2.9749	-0.095134	Tbio
[truncated: 17,874 more rows]
