# Supplementary material for: PINNED: identifying characteristics of druggable human proteins using an interpretable neural network
Source: J Cheminform. 2023 Jul 19;15:64. doi: 10.1186/s13321-023-00735-7 (PMC10354961; doi:10.1186/s13321-023-00735-7)
Supplement: Supplementary file 4 — Additional file 4. Feature importance scores. [file 13321_2023_735_MOESM4_ESM.xlsx]

## Sheet: Additional file 4
subnetwork	feature	loss	loss_increase
bio_func	Molecular Function (3)	0.0821817	0.0056
bio_func	Enzyme Classification_Not-Enzyme	0.0794978	0.00292
bio_func	Essentiality_UNK	0.0793432	0.00277
network_info	Degree	0.0788938	0.00232
bio_func	mitochondrial respiratory chain complex I assembly	0.0786535	0.00208
bio_func	ATP binding	0.0783894	0.00181
seq_and_struc	Transmembrane Helices	0.0782831	0.00171
bio_func	voltage-gated potassium channel activity	0.0779074	0.00133
network_info	PageRank	0.0778309	0.00125
bio_func	potassium ion transmembrane transport	0.0777888	0.00121
bio_func	Biological Process (3)	0.0777728	0.00119
localization	Tissue Specificity	0.0777613	0.00118
network_info	Betweeness	0.0777458	0.00117
bio_func	G protein-coupled receptor signaling pathway	0.0777357	0.00116
seq_and_struc	Solvent Accessibility	0.0777317	0.00115
bio_func	NADH dehydrogenase (ubiquinone) activity	0.0776823	0.0011
bio_func	Molecular Function (1)	0.0776457	0.00107
bio_func	Biological Process (1)	0.0774331	0.00086
bio_func	mitochondrial electron transport, NADH to ubiquinone	0.0772281	0.00065
bio_func	mitotic cell cycle	0.0771737	0.0006
network_info	Maps (1)	0.0771478	0.00057
bio_func	bicarbonate transport	0.0771331	0.00056
bio_func	3',5'-cyclic-AMP phosphodiesterase activity	0.0771111	0.00053
bio_func	cytokine-mediated signaling pathway	0.0770859	0.00051
seq_and_struc	Hydrophobicity score	0.0770687	0.00049
localization	plasma membrane	0.0770685	0.00049
bio_func	regulation of ion transmembrane transport	0.0770592	0.00048
bio_func	oxidation-reduction process	0.0770475	0.00047
bio_func	protein tyrosine kinase activity	0.0770394	0.00046
bio_func	transmitter-gated ion channel activity involved in regulation of postsynaptic membrane potential	0.0769939	0.00042
seq_and_struc	Signal Peptide	0.0769761	0.0004
bio_func	cell surface receptor signaling pathway	0.076971	0.00039
seq_and_struc	Proportion of polar atoms	0.0769688	0.00039
bio_func	G protein-coupled receptor signaling pathway, coupled to cyclic nucleotide second messenger	0.0769616	0.00038
network_info	Maps (2)	0.0769586	0.00038
bio_func	olfactory receptor activity	0.0769551	0.00038
bio_func	structural constituent of cytoskeleton	0.0769482	0.00037
seq_and_struc	Met	0.0769472	0.00037
seq_and_struc	Gln	0.0769313	0.00035
bio_func	drug binding	0.0769228	0.00034
seq_and_struc	Phe	0.0769197	0.00034
network_info	EigenCent	0.0769147	0.00034
bio_func	renal water homeostasis	0.0769063	0.00033
seq_and_struc	His	0.0769021	0.00032
bio_func	regulation of membrane potential	0.0768939	0.00032
bio_func	microtubule cytoskeleton organization	0.0768911	0.00031
seq_and_struc	Apolar SASA	0.0768847	0.00031
seq_and_struc	Xc2.lambda3	0.0768695	0.00029
bio_func	delayed rectifier potassium channel activity	0.0768649	0.00029
bio_func	G protein-coupled receptor activity	0.0768644	0.00029
bio_func	protein homooligomerization	0.0768414	0.00026
seq_and_struc	Third Highest Druggable Pocket Score	0.0768393	0.00026
seq_and_struc	PEST region	0.0768387	0.00026
bio_func	carbonate dehydratase activity	0.0768311	0.00025
seq_and_struc	Pro	0.0768299	0.00025
seq_and_struc	Volume score	0.0768175	0.00024
seq_and_struc	Aromatic	0.0768145	0.00024
seq_and_struc	Xc1.F	0.0768125	0.00023
bio_func	enzyme binding	0.0768093	0.00023
bio_func	microtubule-based process	0.076801	0.00022
bio_func	excitatory postsynaptic potential	0.0767997	0.00022
seq_and_struc	Xc1.W	0.0767946	0.00022
bio_func	potassium ion import across plasma membrane	0.0767859	0.00021
bio_func	signal transduction	0.0767777	0.0002
bio_func	metalloendopeptidase activity	0.0767771	0.0002
bio_func	response to toxic substance	0.0767766	0.0002
seq_and_struc	Apolar alpha sphere proportion	0.0767744	0.0002
bio_func	protein phosphorylation	0.0767723	0.00019
seq_and_struc	Tiny	0.076772	0.00019
bio_func	B cell receptor signaling pathway	0.0767656	0.00019
bio_func	NAD-dependent histone deacetylase activity (H3-K14 specific)	0.0767638	0.00019
bio_func	adenylate cyclase activity	0.0767612	0.00018
bio_func	coreceptor activity	0.0767577	0.00018
bio_func	cellular response to interferon-gamma	0.0767525	0.00017
bio_func	Wnt signaling pathway	0.0767487	0.00017
bio_func	sodium ion transmembrane transport	0.0767479	0.00017
bio_func	cAMP biosynthetic process	0.0767463	0.00017
bio_func	positive regulation of B cell activation	0.0767446	0.00017
seq_and_struc	Glyc_O	0.0767442	0.00017
bio_func	regulation of insulin secretion	0.0767433	0.00017
bio_func	axon guidance	0.0767421	0.00016
bio_func	extracellular matrix organization	0.0767412	0.00016
bio_func	regulation of transcription by RNA polymerase II	0.0767398	0.00016
bio_func	positive regulation of protein serine/threonine kinase activity	0.0767335	0.00016
seq_and_struc	Ser	0.0767298	0.00015
bio_func	BMP signaling pathway	0.0767281	0.00015
bio_func	negative regulation of lipid catabolic process	0.0767281	0.00015
bio_func	glutamate receptor signaling pathway	0.0767253	0.00015
bio_func	extrinsic apoptotic signaling pathway	0.076725	0.00015
bio_func	cellular response to glucagon stimulus	0.076725	0.00015
bio_func	zinc ion binding	0.0767244	0.00015
seq_and_struc	Non.polar	0.0767209	0.00014
bio_func	DNA replication	0.0767192	0.00014
bio_func	response to organic cyclic compound	0.0767181	0.00014
bio_func	sodium ion transport	0.0767179	0.00014
bio_func	transmembrane signaling receptor activity	0.0767176	0.00014
bio_func	cellular response to cadmium ion	0.0767134	0.00014
bio_func	visual learning	0.0767113	0.00013
bio_func	response to testosterone	0.076711	0.00013
bio_func	lipoprotein metabolic process	0.0767095	0.00013
bio_func	cell adhesion	0.0767082	0.00013
bio_func	proximal promoter DNA-binding transcription repressor activity, RNA polymerase II-specific	0.0767071	0.00013
seq_and_struc	A280_molar_ext_cyst	0.0767069	0.00013
bio_func	cytokine activity	0.0767033	0.00013
bio_func	DNA topological change	0.0767017	0.00012
localization	extracellular exosome	0.0767	0.00012
bio_func	apoptotic process	0.0766986	0.00012
bio_func	inward rectifier potassium channel activity	0.0766982	0.00012
bio_func	response to insulin	0.0766969	0.00012
bio_func	neuronal action potential	0.076696	0.00012
bio_func	regulation of cell migration	0.0766959	0.00012
bio_func	neurotransmitter receptor activity	0.0766952	0.00012
seq_and_struc	Xc1.M	0.0766948	0.00012
bio_func	chemical synaptic transmission	0.0766946	0.00012
localization	integral component of plasma membrane	0.0766945	0.00012
bio_func	protein dephosphorylation	0.0766945	0.00012
bio_func	collagen catabolic process	0.0766944	0.00012
bio_func	animal organ morphogenesis	0.0766941	0.00012
bio_func	positive regulation of B cell proliferation	0.0766938	0.00012
seq_and_struc	Ile	0.0766931	0.00012
bio_func	canonical Wnt signaling pathway	0.0766915	0.00011
bio_func	cardiac muscle contraction	0.076688	0.00011
bio_func	ubiquitin-protein transferase activity	0.0766877	0.00011
seq_and_struc	Small	0.076687	0.00011
bio_func	negative regulation of cell cycle arrest	0.0766864	0.00011
seq_and_struc	A280_ext_coeff	0.0766859	0.00011
bio_func	potassium ion transport	0.076685	0.00011
bio_func	positive regulation of protein localization to cell surface	0.0766831	0.00011
bio_func	cellular response to drug	0.0766826	0.0001
bio_func	insulin receptor signaling pathway	0.0766824	0.0001
bio_func	cellular response to insulin stimulus	0.0766824	0.0001
bio_func	Wnt signaling pathway, calcium modulating pathway	0.0766822	0.0001
seq_and_struc	AvResWeight	0.0766809	0.0001
bio_func	peptidyl-threonine phosphorylation	0.0766803	0.0001
bio_func	positive regulation of JAK-STAT cascade	0.0766801	0.0001
seq_and_struc	Cent. of mass - Alpha Sphere max dist	0.0766796	0.0001
bio_func	circadian rhythm	0.0766794	0.0001
seq_and_struc	Asp	0.0766792	0.0001
network_info	Maps (3)	0.0766791	0.0001
seq_and_struc	Xc1.A	0.0766779	0.0001
bio_func	skeletal muscle contraction	0.0766774	0.0001
seq_and_struc	Polarity score	0.0766772	0.0001
seq_and_struc	Xc1.I	0.076677	0.0001
bio_func	negative regulation of cell proliferation	0.0766759	0.0001
bio_func	positive regulation of protein dephosphorylation	0.0766758	0.0001
bio_func	transcription coregulator activity	0.076675	0.0001
seq_and_struc	ph_TYR	0.0766745	0.0001
bio_func	collagen binding	0.0766743	0.0001
bio_func	cerebellum development	0.0766742	0.0001
seq_and_struc	Polar SASA	0.0766742	0.0001
bio_func	acyl-CoA metabolic process	0.0766742	0.0001
seq_and_struc	Xc2.lambda2	0.0766736	0.0001
bio_func	inflammatory response	0.0766733	0.0001
bio_func	WW domain binding	0.0766714	9e-05
bio_func	histone deacetylase activity	0.0766703	9e-05
bio_func	hormone activity	0.0766702	9e-05
bio_func	intracellular signal transduction	0.0766688	9e-05
network_info	Closeness	0.0766688	9e-05
localization	external side of plasma membrane	0.076667	9e-05
bio_func	sodium:potassium-exchanging ATPase activity	0.0766683	9e-05
bio_func	thymus development	0.0766674	9e-05
bio_func	phosphoprotein binding	0.0766671	9e-05
localization	Localization_Nuclear	0.0766686	9e-05
seq_and_struc	Xc1.V	0.0766661	9e-05
bio_func	regulation of calcium ion transport	0.0766656	9e-05
bio_func	Wnt-protein binding	0.076665	9e-05
bio_func	regulation of complement activation	0.0766646	9e-05
seq_and_struc	Isoelectric	0.0766643	9e-05
bio_func	ubiquitin protein ligase activity	0.0766638	9e-05
bio_func	neuron differentiation	0.076663	9e-05
bio_func	RNA polymerase II proximal promoter sequence-specific DNA binding	0.0766622	8e-05
bio_func	positive regulation of neuron death	0.076662	8e-05
bio_func	histone deacetylation	0.0766612	8e-05
bio_func	neural tube closure	0.0766608	8e-05
bio_func	ventricular cardiac muscle tissue morphogenesis	0.0766608	8e-05
bio_func	fat cell differentiation	0.0766605	8e-05
bio_func	GTP binding	0.0766595	8e-05
bio_func	very-low-density lipoprotein particle assembly	0.0766592	8e-05
bio_func	positive regulation of extrinsic apoptotic signaling pathway	0.0766589	8e-05
seq_and_struc	A280_ext_coeff_cyst	0.0766588	8e-05
bio_func	regulation of GTPase activity	0.0766588	8e-05
bio_func	G protein-coupled serotonin receptor activity	0.0766575	8e-05
bio_func	ethanol oxidation	0.0766575	8e-05
seq_and_struc	Charge	0.0766568	8e-05
bio_func	interleukin-12-mediated signaling pathway	0.0766558	8e-05
bio_func	positive regulation of interleukin-6 secretion	0.0766552	8e-05
bio_func	sodium ion export across plasma membrane	0.0766549	8e-05
bio_func	response to pain	0.0766547	8e-05
seq_and_struc	Gly	0.0766543	8e-05
bio_func	regulation of protein kinase A signaling	0.0766543	8e-05
bio_func	transmembrane-ephrin receptor activity	0.0766541	8e-05
bio_func	positive regulation of transcription by RNA polymerase II	0.076654	8e-05
seq_and_struc	Val	0.0766539	8e-05
bio_func	phosphotyrosine residue binding	0.0766539	8e-05
bio_func	regulation of blood pressure	0.0766537	8e-05
seq_and_struc	Tyr	0.0766536	8e-05
bio_func	positive regulation of T cell proliferation	0.0766536	8e-05
bio_func	Hsp90 protein binding	0.076653	8e-05
bio_func	epoxygenase P450 pathway	0.0766528	7e-05
bio_func	endothelial cell proliferation	0.0766525	7e-05
bio_func	cholesterol biosynthetic process	0.0766523	7e-05
bio_func	adenylate cyclase-inhibiting G protein-coupled receptor signaling pathway	0.0766519	7e-05
bio_func	positive regulation of telomerase activity	0.0766515	7e-05
bio_func	transcription factor binding	0.0766508	7e-05
bio_func	glucose homeostasis	0.0766506	7e-05
seq_and_struc	Polar	0.0766498	7e-05
bio_func	superoxide metabolic process	0.0766496	7e-05
bio_func	Enzyme Classification_Ligases	0.0766496	7e-05
bio_func	bile acid and bile salt transport	0.0766495	7e-05
bio_func	histone binding	0.0766494	7e-05
bio_func	keratan sulfate biosynthetic process	0.076649	7e-05
bio_func	fatty acid homeostasis	0.0766483	7e-05
bio_func	intracellular protein transport	0.0766479	7e-05
bio_func	oxygen binding	0.0766479	7e-05
bio_func	aminopeptidase activity	0.0766475	7e-05
bio_func	positive regulation of cytokine production involved in inflammatory response	0.0766472	7e-05
bio_func	positive regulation of smooth muscle cell proliferation	0.0766468	7e-05
bio_func	response to stimulus	0.0766464	7e-05
bio_func	negative regulation of protein complex assembly	0.0766459	7e-05
seq_and_struc	Number of Alpha Spheres	0.0766458	7e-05
bio_func	extracellular matrix structural constituent	0.0766452	7e-05
bio_func	positive regulation of telomere maintenance via telomerase	0.0766452	7e-05
bio_func	chloride transmembrane transport	0.0766443	7e-05
bio_func	telomere maintenance	0.0766441	7e-05
bio_func	proteasomal ubiquitin-independent protein catabolic process	0.0766438	7e-05
bio_func	GTPase binding	0.0766437	7e-05
bio_func	adaptive immune response	0.0766434	7e-05
bio_func	intrinsic apoptotic signaling pathway by p53 class mediator	0.0766433	7e-05
bio_func	positive regulation of osteoclast differentiation	0.0766433	7e-05
bio_func	cellular response to lipopolysaccharide	0.0766429	7e-05
bio_func	negative regulation of GTPase activity	0.0766426	6e-05
bio_func	mRNA binding	0.0766425	6e-05
bio_func	maternal process involved in female pregnancy	0.0766425	6e-05
bio_func	epidermal growth factor receptor signaling pathway	0.0766423	6e-05
bio_func	negative regulation of phagocytosis	0.0766421	6e-05
bio_func	IgG binding	0.0766421	6e-05
bio_func	copper ion binding	0.076642	6e-05
bio_func	NAD+ ADP-ribosyltransferase activity	0.0766402	6e-05
bio_func	bone development	0.0766402	6e-05
bio_func	actin binding	0.0766397	6e-05
localization	Localization_Extracellular	0.0766395	6e-05
bio_func	negative regulation of gene expression, epigenetic	0.0766394	6e-05
bio_func	protein processing	0.0766392	6e-05
bio_func	positive regulation of cell proliferation	0.076639	6e-05
bio_func	complement activation	0.0766386	6e-05
bio_func	positive regulation of vasoconstriction	0.0766385	6e-05
seq_and_struc	Secondary Structure (Betasheet)	0.0766384	6e-05
bio_func	retinal ganglion cell axon guidance	0.0766383	6e-05
seq_and_struc	Flexibility	0.0766383	6e-05
bio_func	protein phosphatase 2A binding	0.0766381	6e-05
bio_func	positive regulation of bone resorption	0.0766379	6e-05
bio_func	sleep	0.0766371	6e-05
bio_func	protein transporter activity	0.0766362	6e-05
bio_func	cellular response to glucocorticoid stimulus	0.0766361	6e-05
bio_func	GTPase activity	0.0766361	6e-05
bio_func	positive regulation of cardiac muscle hypertrophy	0.076636	6e-05
bio_func	ephrin receptor signaling pathway	0.0766351	6e-05
bio_func	Rab GTPase binding	0.0766351	6e-05
bio_func	membrane depolarization during action potential	0.0766349	6e-05
bio_func	labyrinthine layer blood vessel development	0.0766346	6e-05
bio_func	tau-protein kinase activity	0.0766337	6e-05
bio_func	phototransduction	0.0766335	6e-05
bio_func	receptor internalization	0.0766335	6e-05
bio_func	androgen biosynthetic process	0.0766334	6e-05
bio_func	urate metabolic process	0.0766327	5e-05
seq_and_struc	Xc1.Y	0.0766326	5e-05
bio_func	positive regulation of synaptic transmission, glutamatergic	0.0766326	5e-05
bio_func	nucleotide binding	0.0766323	5e-05
bio_func	glutathione metabolic process	0.0766317	5e-05
bio_func	kidney development	0.0766317	5e-05
bio_func	DNA-binding transcription factor activity	0.0766315	5e-05
localization	endoplasmic reticulum	0.0766312	5e-05
bio_func	regulation of synaptic plasticity	0.0766308	5e-05
bio_func	chylomicron assembly	0.0766298	5e-05
bio_func	protein localization to plasma membrane	0.0766296	5e-05
bio_func	peptidyl-tyrosine autophosphorylation	0.0766294	5e-05
bio_func	protein deacetylation	0.0766291	5e-05
bio_func	phosphatase binding	0.076629	5e-05
bio_func	regulation of presynapse assembly	0.0766289	5e-05
bio_func	positive regulation of protein catabolic process	0.0766285	5e-05
bio_func	4 iron, 4 sulfur cluster binding	0.0766284	5e-05
bio_func	protein ADP-ribosylation	0.0766284	5e-05
bio_func	ionotropic glutamate receptor binding	0.0766283	5e-05
bio_func	outflow tract morphogenesis	0.0766277	5e-05
bio_func	nerve development	0.0766276	5e-05
bio_func	DNA-binding transcription activator activity, RNA polymerase II-specific	0.0766265	5e-05
bio_func	non-membrane spanning protein tyrosine kinase activity	0.0766264	5e-05
bio_func	epithelial cell differentiation	0.0766263	5e-05
bio_func	bitter taste receptor activity	0.0766263	5e-05
bio_func	Fc-epsilon receptor signaling pathway	0.0766262	5e-05
bio_func	oxidoreductase activity, acting on paired donors, with incorporation or reduction of molecular oxygen, 2-oxoglutarate as one donor, and incorporation of one atom each of oxygen into both donors	0.076626	5e-05
bio_func	gamma-aminobutyric acid signaling pathway	0.076626	5e-05
bio_func	male genitalia development	0.0766258	5e-05
seq_and_struc	Volume	0.0766256	5e-05
bio_func	complement activation, classical pathway	0.0766253	5e-05
bio_func	embryonic brain development	0.076625	5e-05
bio_func	fatty acid beta-oxidation	0.0766248	5e-05
bio_func	DNA damage response, signal transduction by p53 class mediator resulting in cell cycle arrest	0.0766246	5e-05
bio_func	cellular response to hormone stimulus	0.0766245	5e-05
bio_func	positive regulation of tyrosine phosphorylation of STAT protein	0.0766245	5e-05
bio_func	sulfotransferase activity	0.0766242	5e-05
bio_func	interleukin-1-mediated signaling pathway	0.076624	5e-05
bio_func	cell redox homeostasis	0.076624	5e-05
localization	mitochondrial respiratory chain complex I	0.0766239	5e-05
bio_func	virus receptor activity	0.0766237	5e-05
bio_func	positive regulation of interleukin-6 production	0.0766236	5e-05
seq_and_struc	Trp	0.0766234	5e-05
bio_func	phospholipase activity	0.0766233	5e-05
bio_func	forebrain development	0.0766233	5e-05
bio_func	G protein-coupled photoreceptor activity	0.0766233	5e-05
bio_func	positive regulation of blood vessel endothelial cell migration	0.0766229	5e-05
bio_func	negative regulation of gene expression	0.0766226	4e-05
bio_func	platelet-derived growth factor receptor signaling pathway	0.0766225	4e-05
localization	Golgi membrane	0.0766141	4e-05
bio_func	kinase activity	0.0766223	4e-05
bio_func	cell chemotaxis	0.0766222	4e-05
bio_func	triglyceride metabolic process	0.0766221	4e-05
bio_func	platelet activation	0.0766221	4e-05
bio_func	positive regulation of neuron apoptotic process	0.0766218	4e-05
bio_func	odorant binding	0.0766213	4e-05
bio_func	cellular response to oxidative stress	0.0766213	4e-05
bio_func	negative regulation of transforming growth factor beta receptor signaling pathway	0.0766209	4e-05
bio_func	negative regulation of fat cell differentiation	0.0766209	4e-05
bio_func	negative regulation of endothelial cell proliferation	0.0766209	4e-05
bio_func	threonine-type endopeptidase activity	0.0766209	4e-05
seq_and_struc	Arg	0.0766206	4e-05
seq_and_struc	Mean alpha sphere radius	0.0766203	4e-05
bio_func	response to radiation	0.0766202	4e-05
bio_func	phospholipid translocation	0.0766201	4e-05
bio_func	serine-type endopeptidase activity	0.07662	4e-05
bio_func	alpha-tubulin binding	0.0766199	4e-05
bio_func	response to peptide hormone	0.0766199	4e-05
bio_func	positive regulation of osteoblast differentiation	0.0766196	4e-05
bio_func	response to drug	0.0766194	4e-05
bio_func	positive regulation of fibroblast migration	0.0766192	4e-05
bio_func	post-translational protein modification	0.0766192	4e-05
bio_func	cellular response to nerve growth factor stimulus	0.0766192	4e-05
bio_func	cAMP binding	0.0766192	4e-05
bio_func	kinase binding	0.0766192	4e-05
bio_func	SH3 domain binding	0.0766191	4e-05
bio_func	negative regulation of NF-kappaB transcription factor activity	0.0766189	4e-05
bio_func	response to bacterium	0.0766189	4e-05
bio_func	response to organic substance	0.0766188	4e-05
bio_func	response to dexamethasone	0.0766185	4e-05
bio_func	negative regulation of protein homooligomerization	0.0766183	4e-05
bio_func	oligodendrocyte differentiation	0.0766182	4e-05
bio_func	response to starvation	0.0766182	4e-05
bio_func	RNA polymerase II activating transcription factor binding	0.076618	4e-05
bio_func	mitochondrial translational termination	0.0766178	4e-05
bio_func	cytoskeletal protein binding	0.0766177	4e-05
bio_func	neurotrophin TRK receptor signaling pathway	0.0766176	4e-05
localization	Localization_Cytoplasmic	0.0766171	4e-05
bio_func	cellular response to calcium ion	0.0766173	4e-05
bio_func	beta-2-microglobulin binding	0.0766173	4e-05
localization	mitochondrion	0.0766175	4e-05
bio_func	regulation of vascular permeability	0.076617	4e-05
bio_func	positive regulation of peptidyl-serine phosphorylation	0.076617	4e-05
bio_func	defense response to Gram-negative bacterium	0.0766167	4e-05
bio_func	cellular response to hypoxia	0.0766167	4e-05
bio_func	positive regulation of NIK/NF-kappaB signaling	0.0766164	4e-05
bio_func	positive regulation of endothelial cell apoptotic process	0.0766162	4e-05
bio_func	secretion by cell	0.076616	4e-05
bio_func	somitogenesis	0.0766159	4e-05
bio_func	G protein-coupled glutamate receptor signaling pathway	0.0766158	4e-05
localization	postsynaptic membrane	0.0766224	4e-05
bio_func	pigmentation	0.0766157	4e-05
bio_func	female pregnancy	0.0766156	4e-05
bio_func	sensory perception of taste	0.0766148	4e-05
bio_func	interleukin-6-mediated signaling pathway	0.0766148	4e-05
bio_func	protein serine/threonine kinase activator activity	0.0766146	4e-05
bio_func	response to UV-B	0.0766146	4e-05
bio_func	receptor clustering	0.0766145	4e-05
bio_func	embryonic cranial skeleton morphogenesis	0.0766144	4e-05
bio_func	glutathione transferase activity	0.0766143	4e-05
localization	protein-containing complex	0.0766157	4e-05
bio_func	cellular response to ATP	0.0766141	4e-05
bio_func	leukocyte tethering or rolling	0.0766135	4e-05
bio_func	negative regulation of cell growth	0.0766134	4e-05
bio_func	developmental process	0.0766134	4e-05
bio_func	transcription corepressor activity	0.0766133	4e-05
bio_func	spindle assembly	0.0766132	4e-05
bio_func	membrane depolarization	0.0766132	4e-05
bio_func	DNA binding	0.0766128	3e-05
bio_func	regulation of signal transduction by p53 class mediator	0.0766127	3e-05
bio_func	bile acid biosynthetic process	0.0766127	3e-05
bio_func	thiol-dependent ubiquitinyl hydrolase activity	0.0766125	3e-05
bio_func	disordered domain specific binding	0.0766122	3e-05
bio_func	response to glucocorticoid	0.0766121	3e-05
bio_func	protein tyrosine phosphatase activity	0.076612	3e-05
localization	cell surface	0.076605	3e-05
seq_and_struc	Lys	0.0766117	3e-05
bio_func	positive regulation of vascular endothelial growth factor production	0.0766116	3e-05
bio_func	cardiac muscle cell action potential involved in contraction	0.0766115	3e-05
bio_func	positive regulation of sodium ion transport	0.0766115	3e-05
bio_func	positive regulation of stress-activated MAPK cascade	0.0766112	3e-05
bio_func	protein ubiquitination	0.0766111	3e-05
bio_func	cGMP biosynthetic process	0.0766111	3e-05
bio_func	homophilic cell adhesion via plasma membrane adhesion molecules	0.0766111	3e-05
bio_func	negative regulation of endopeptidase activity	0.0766111	3e-05
bio_func	chloride channel activity	0.076611	3e-05
bio_func	synapse organization	0.0766107	3e-05
bio_func	GABA-gated chloride ion channel activity	0.0766106	3e-05
bio_func	platelet degranulation	0.0766105	3e-05
bio_func	branching morphogenesis of an epithelial tube	0.0766103	3e-05
bio_func	regulation of transcription from RNA polymerase II promoter in response to hypoxia	0.0766102	3e-05
bio_func	negative regulation of calcineurin-NFAT signaling cascade	0.0766102	3e-05
bio_func	ion transport	0.0766102	3e-05
bio_func	negative regulation of extrinsic apoptotic signaling pathway via death domain receptors	0.0766102	3e-05
bio_func	store-operated calcium channel activity	0.0766101	3e-05
bio_func	membrane protein intracellular domain proteolysis	0.0766096	3e-05
bio_func	positive regulation of intracellular estrogen receptor signaling pathway	0.0766095	3e-05
bio_func	neuromuscular synaptic transmission	0.0766094	3e-05
bio_func	beta-tubulin binding	0.0766093	3e-05
localization	endosome	0.076609	3e-05
bio_func	skeletal muscle cell differentiation	0.0766089	3e-05
bio_func	transforming growth factor beta receptor signaling pathway	0.0766089	3e-05
bio_func	positive regulation of protein complex assembly	0.0766088	3e-05
bio_func	innate immune response in mucosa	0.0766088	3e-05
bio_func	DNA synthesis involved in DNA repair	0.0766088	3e-05
bio_func	interleukin-2-mediated signaling pathway	0.0766087	3e-05
bio_func	regulation of synaptic transmission, glutamatergic	0.0766086	3e-05
bio_func	negative regulation of tumor necrosis factor production	0.0766084	3e-05
bio_func	Essentiality_Essential	0.0766084	3e-05
bio_func	bone mineralization	0.0766084	3e-05
bio_func	RNA polymerase II core promoter sequence-specific DNA binding	0.0766083	3e-05
bio_func	regulation of T cell differentiation	0.0766082	3e-05
bio_func	cellular response to copper ion	0.0766082	3e-05
bio_func	negative regulation of smooth muscle cell proliferation	0.0766082	3e-05
bio_func	protein sumoylation	0.0766081	3e-05
bio_func	regulation of gene expression by genetic imprinting	0.076608	3e-05
bio_func	actin filament organization	0.0766079	3e-05
bio_func	long-term synaptic potentiation	0.0766079	3e-05
bio_func	regulation of heart contraction	0.0766078	3e-05
bio_func	toll-like receptor signaling pathway	0.0766078	3e-05
bio_func	amyloid-beta metabolic process	0.0766077	3e-05
bio_func	negative regulation of ERK1 and ERK2 cascade	0.0766077	3e-05
bio_func	defense response to fungus	0.0766076	3e-05
bio_func	response to hormone	0.0766076	3e-05
bio_func	superoxide anion generation	0.0766075	3e-05
bio_func	adenylate cyclase-modulating G protein-coupled receptor signaling pathway	0.0766074	3e-05
bio_func	cellular response to estradiol stimulus	0.0766073	3e-05
bio_func	modulation of chemical synaptic transmission	0.0766072	3e-05
bio_func	regulation of cardiac conduction	0.076607	3e-05
bio_func	energy homeostasis	0.076607	3e-05
bio_func	collagen fibril organization	0.0766067	3e-05
bio_func	apoptotic cell clearance	0.0766067	3e-05
bio_func	intrinsic apoptotic signaling pathway in response to endoplasmic reticulum stress	0.0766066	3e-05
bio_func	cochlea development	0.0766066	3e-05
bio_func	response to copper ion	0.0766066	3e-05
bio_func	cellular response to retinoic acid	0.0766065	3e-05
bio_func	positive regulation of MAP kinase activity	0.0766065	3e-05
bio_func	flavin adenine dinucleotide binding	0.0766065	3e-05
bio_func	sprouting angiogenesis	0.0766065	3e-05
bio_func	peptide hormone processing	0.0766064	3e-05
bio_func	cGMP-mediated signaling	0.0766063	3e-05
bio_func	DNA methylation	0.0766062	3e-05
bio_func	protein destabilization	0.0766061	3e-05
seq_and_struc	Xc1.K	0.0766061	3e-05
bio_func	intrinsic apoptotic signaling pathway	0.076606	3e-05
bio_func	positive regulation of chemokine production	0.076606	3e-05
bio_func	cell maturation	0.076606	3e-05
bio_func	chromosome segregation	0.0766059	3e-05
bio_func	regulation of the force of heart contraction	0.0766059	3e-05
bio_func	chromatin organization	0.0766059	3e-05
bio_func	regulation of cytosolic calcium ion concentration	0.0766056	3e-05
bio_func	3'-phosphoadenosine 5'-phosphosulfate metabolic process	0.0766053	3e-05
bio_func	adrenergic receptor activity	0.0766052	3e-05
bio_func	viral entry into host cell	0.0766052	3e-05
bio_func	negative regulation of angiogenesis	0.0766051	3e-05
bio_func	proteasome-mediated ubiquitin-dependent protein catabolic process	0.0766051	3e-05
localization	extracellular matrix	0.076603	3e-05
bio_func	positive regulation of BMP signaling pathway	0.0766049	3e-05
bio_func	potassium ion leak channel activity	0.0766049	3e-05
bio_func	activation of MAPKK activity	0.0766048	3e-05
bio_func	behavioral response to cocaine	0.0766046	3e-05
seq_and_struc	Secondary Structure (coil)	0.0766046	3e-05
bio_func	methylated histone binding	0.0766043	3e-05
bio_func	mitogen-activated protein kinase kinase binding	0.0766042	3e-05
bio_func	endodermal cell differentiation	0.076604	3e-05
bio_func	immunoglobulin production	0.0766039	3e-05
bio_func	adrenal gland development	0.0766038	3e-05
bio_func	synaptic transmission, GABAergic	0.0766038	3e-05
bio_func	embryo implantation	0.0766038	3e-05
bio_func	arachidonic acid epoxygenase activity	0.0766037	3e-05
bio_func	embryonic skeletal system morphogenesis	0.0766037	3e-05
bio_func	cellular glucose homeostasis	0.0766036	3e-05
bio_func	NF-kappaB binding	0.0766034	3e-05
bio_func	cell morphogenesis	0.0766033	3e-05
bio_func	positive regulation of transcription, DNA-templated	0.0766032	3e-05
bio_func	response to UV	0.0766032	3e-05
bio_func	dipeptidyl-peptidase activity	0.0766032	3e-05
bio_func	angiotensin maturation	0.0766031	3e-05
bio_func	response to corticosterone	0.076603	3e-05
bio_func	G1/S transition of mitotic cell cycle	0.076603	3e-05
bio_func	negative regulation of interleukin-17 production	0.076603	3e-05
localization	nucleus	0.0766119	3e-05
bio_func	positive regulation of chondrocyte differentiation	0.0766028	2e-05
bio_func	chloride ion binding	0.0766028	2e-05
bio_func	retinoic acid metabolic process	0.0766026	2e-05
bio_func	response to hydrogen peroxide	0.0766025	2e-05
bio_func	fatty-acyl-CoA binding	0.0766023	2e-05
bio_func	regulation of catalytic activity	0.0766022	2e-05
bio_func	entrainment of circadian clock by photoperiod	0.0766022	2e-05
bio_func	regulation of rhodopsin mediated signaling pathway	0.0766021	2e-05
bio_func	synaptic transmission, dopaminergic	0.076602	2e-05
bio_func	branching involved in blood vessel morphogenesis	0.076602	2e-05
bio_func	corpus callosum development	0.076602	2e-05
bio_func	protein K48-linked ubiquitination	0.0766018	2e-05
bio_func	phospholipase C-activating G protein-coupled receptor signaling pathway	0.0766018	2e-05
bio_func	Enzyme Classification_Hydrolases	0.0766017	2e-05
bio_func	GDP binding	0.0766016	2e-05
bio_func	I-kappaB kinase/NF-kappaB signaling	0.0766015	2e-05
bio_func	RNA processing	0.0766015	2e-05
bio_func	response to cadmium ion	0.0766015	2e-05
bio_func	inhibitory extracellular ligand-gated ion channel activity	0.0766015	2e-05
bio_func	antigen binding	0.0766015	2e-05
bio_func	hippocampus development	0.0766014	2e-05
bio_func	calcium ion transmembrane transport	0.0766014	2e-05
bio_func	ion channel activity	0.0766013	2e-05
bio_func	lipid binding	0.0766012	2e-05
bio_func	RNA polymerase II transcription factor binding	0.0766012	2e-05
bio_func	myeloid dendritic cell differentiation	0.0766009	2e-05
bio_func	gluconeogenesis	0.0766006	2e-05
bio_func	sterol metabolic process	0.0766004	2e-05
localization	blood microparticle	0.0765997	2e-05
bio_func	Ras guanyl-nucleotide exchange factor activity	0.0765999	2e-05
bio_func	homeostatic process	0.0765999	2e-05
localization	cell-cell junction	0.076597	2e-05
bio_func	peptidyl-tyrosine phosphorylation	0.0765993	2e-05
bio_func	glucocorticoid biosynthetic process	0.0765992	2e-05
localization	extracellular region	0.0765938	2e-05
bio_func	cellular response to interleukin-1	0.0765992	2e-05
bio_func	cellular response to leukemia inhibitory factor	0.0765991	2e-05
bio_func	outward rectifier potassium channel activity	0.076599	2e-05
bio_func	dendritic spine development	0.076599	2e-05
bio_func	positive regulation of adenylate cyclase activity	0.076599	2e-05
bio_func	positive regulation of mitochondrial outer membrane permeabilization involved in apoptotic signaling pathway	0.0765988	2e-05
bio_func	response to exogenous dsRNA	0.0765988	2e-05
bio_func	regulation of postsynaptic membrane potential	0.0765988	2e-05
bio_func	cellular protein-containing complex assembly	0.0765987	2e-05
bio_func	NAD+ binding	0.0765986	2e-05
bio_func	mammary gland development	0.0765985	2e-05
bio_func	ERBB2 signaling pathway	0.0765985	2e-05
bio_func	regulation of blood vessel diameter	0.0765984	2e-05
bio_func	cellular response to steroid hormone stimulus	0.0765983	2e-05
bio_func	fatty acid biosynthetic process	0.0765983	2e-05
bio_func	organic acid metabolic process	0.0765982	2e-05
bio_func	protein polyubiquitination	0.0765982	2e-05
bio_func	negative regulation of astrocyte differentiation	0.0765982	2e-05
bio_func	histone deacetylase binding	0.0765981	2e-05
bio_func	mesoderm formation	0.0765981	2e-05
bio_func	signaling receptor activity	0.0765981	2e-05
bio_func	ion channel binding	0.076598	2e-05
bio_func	negative regulation of MAP kinase activity	0.076598	2e-05
bio_func	ATP biosynthetic process	0.0765979	2e-05
bio_func	mitotic cytokinesis	0.0765979	2e-05
bio_func	endopeptidase activity	0.0765979	2e-05
bio_func	astrocyte activation	0.0765978	2e-05
bio_func	chloride ion homeostasis	0.0765978	2e-05
bio_func	cell-substrate adhesion	0.0765976	2e-05
bio_func	negative regulation of protein kinase activity	0.0765976	2e-05
bio_func	positive regulation of interleukin-10 production	0.0765976	2e-05
bio_func	Rac GTPase binding	0.0765976	2e-05
bio_func	response to lead ion	0.0765976	2e-05
bio_func	skeletal muscle tissue development	0.0765975	2e-05
bio_func	nuclear-transcribed mRNA catabolic process, nonsense-mediated decay	0.0765973	2e-05
bio_func	hypothalamus development	0.0765972	2e-05
bio_func	negative regulation of inflammatory response	0.0765972	2e-05
bio_func	immunoglobulin receptor binding	0.0765971	2e-05
seq_and_struc	Thr	0.0765971	2e-05
localization	intracellular membrane-bounded organelle	0.0765992	2e-05
bio_func	potassium ion export across plasma membrane	0.0765969	2e-05
bio_func	embryonic pattern specification	0.0765968	2e-05
localization	mitochondrial inner membrane	0.0765968	2e-05
bio_func	neurexin family protein binding	0.0765967	2e-05
bio_func	membrane protein ectodomain proteolysis	0.0765967	2e-05
bio_func	microtubule-based movement	0.0765966	2e-05
bio_func	SH3/SH2 adaptor activity	0.0765966	2e-05
bio_func	ATPase binding	0.0765965	2e-05
seq_and_struc	Alpha sphere density	0.0765965	2e-05
bio_func	inflammatory response to antigenic stimulus	0.0765965	2e-05
bio_func	ATP metabolic process	0.0765964	2e-05
bio_func	transporter activity	0.0765963	2e-05
bio_func	cellular response to cAMP	0.0765962	2e-05
bio_func	negative regulation of canonical Wnt signaling pathway	0.0765961	2e-05
bio_func	transforming growth factor beta binding	0.0765961	2e-05
bio_func	negative regulation of neuron apoptotic process	0.0765959	2e-05
bio_func	regulation of stress fiber assembly	0.0765959	2e-05
bio_func	positive regulation of protein localization to plasma membrane	0.0765959	2e-05
bio_func	single fertilization	0.0765959	2e-05
bio_func	adenylate cyclase-inhibiting dopamine receptor signaling pathway	0.0765959	2e-05
bio_func	cell junction assembly	0.0765959	2e-05
bio_func	regulation of translation	0.0765958	2e-05
bio_func	neuropeptide binding	0.0765958	2e-05
bio_func	sarcomere organization	0.0765958	2e-05
bio_func	negative regulation of insulin secretion	0.0765957	2e-05
bio_func	nervous system development	0.0765956	2e-05
bio_func	positive regulation of glial cell proliferation	0.0765955	2e-05
bio_func	phospholipid binding	0.0765954	2e-05
bio_func	negative regulation of proteasomal protein catabolic process	0.0765954	2e-05
bio_func	cortical actin cytoskeleton organization	0.0765954	2e-05
localization	nucleoplasm	0.0765953	2e-05
bio_func	positive regulation of transcription of Notch receptor target	0.0765953	2e-05
bio_func	sialic acid binding	0.0765951	2e-05
bio_func	axonal fasciculation	0.0765951	2e-05
bio_func	cellular response to gamma radiation	0.076595	2e-05
bio_func	lysosomal transport	0.0765949	2e-05
bio_func	glucose transmembrane transporter activity	0.0765948	2e-05
bio_func	structural molecule activity	0.0765948	2e-05
bio_func	response to hypoxia	0.0765948	2e-05
bio_func	voltage-gated ion channel activity	0.0765947	2e-05
bio_func	calcium-independent cell-cell adhesion via plasma membrane cell-adhesion molecules	0.0765947	2e-05
bio_func	cell projection organization	0.0765947	2e-05
bio_func	negative regulation of DNA-binding transcription factor activity	0.0765945	2e-05
bio_func	axon extension	0.0765943	2e-05
bio_func	cell cycle	0.0765942	2e-05
bio_func	voltage-gated sodium channel activity	0.0765941	2e-05
bio_func	peptidyl-tyrosine dephosphorylation	0.076594	2e-05
bio_func	NIK/NF-kappaB signaling	0.076594	2e-05
bio_func	neurotransmitter biosynthetic process	0.076594	2e-05
bio_func	positive regulation of pri-miRNA transcription by RNA polymerase II	0.0765939	2e-05
bio_func	glucuronosyltransferase activity	0.0765939	2e-05
localization	voltage-gated potassium channel complex	0.0766	2e-05
bio_func	neuron projection morphogenesis	0.0765938	2e-05
bio_func	Ras protein signal transduction	0.0765937	2e-05
bio_func	calcium-mediated signaling	0.0765937	2e-05
bio_func	regulation of immune response	0.0765936	2e-05
bio_func	positive regulation of calcium-mediated signaling	0.0765935	2e-05
bio_func	platelet-derived growth factor receptor binding	0.0765935	2e-05
bio_func	collagen metabolic process	0.0765935	2e-05
bio_func	intermediate filament binding	0.0765935	2e-05
bio_func	membrane repolarization during ventricular cardiac muscle cell action potential	0.0765935	2e-05
bio_func	osteoblast differentiation	0.0765934	2e-05
bio_func	bHLH transcription factor binding	0.0765933	2e-05
bio_func	p53 binding	0.0765933	2e-05
bio_func	proteasomal protein catabolic process	0.0765933	2e-05
bio_func	activin receptor signaling pathway	0.0765932	2e-05
bio_func	embryonic digit morphogenesis	0.0765932	2e-05
bio_func	response to gamma radiation	0.0765932	2e-05
bio_func	phospholipid biosynthetic process	0.0765931	2e-05
bio_func	exogenous drug catabolic process	0.0765931	2e-05
bio_func	transcription coactivator activity	0.0765929	2e-05
bio_func	regulation of lipid metabolic process	0.0765929	2e-05
bio_func	negative regulation of cardiac muscle cell apoptotic process	0.0765929	2e-05
bio_func	positive regulation of phosphatidylinositol 3-kinase signaling	0.0765929	2e-05
bio_func	circadian regulation of gene expression	0.0765929	2e-05
bio_func	negative regulation of G0 to G1 transition	0.0765929	2e-05
bio_func	positive regulation of excitatory postsynaptic potential	0.0765927	1e-05
bio_func	FAD binding	0.0765926	1e-05
bio_func	steroid biosynthetic process	0.0765926	1e-05
bio_func	positive regulation of type I interferon-mediated signaling pathway	0.0765925	1e-05
bio_func	regulation of neurogenesis	0.0765925	1e-05
bio_func	interferon-gamma-mediated signaling pathway	0.0765922	1e-05
bio_func	positive regulation of glucose import	0.0765921	1e-05
bio_func	regulation of autophagy of mitochondrion	0.076592	1e-05
bio_func	actin monomer binding	0.076592	1e-05
bio_func	protein tyrosine kinase binding	0.0765919	1e-05
bio_func	long-chain fatty acid metabolic process	0.0765919	1e-05
bio_func	snRNA transcription by RNA polymerase II	0.0765918	1e-05
bio_func	transcription factor activity, RNA polymerase II core promoter sequence-specific DNA binding	0.0765918	1e-05
bio_func	translation	0.0765917	1e-05
bio_func	response to cytokine	0.0765916	1e-05
bio_func	RNA polymerase II complex binding	0.0765916	1e-05
bio_func	RNA polymerase II regulatory region sequence-specific DNA binding	0.0765915	1e-05
bio_func	blood circulation	0.0765915	1e-05
bio_func	positive regulation of substrate adhesion-dependent cell spreading	0.0765915	1e-05
bio_func	presynapse assembly	0.0765915	1e-05
bio_func	negative regulation of B cell proliferation	0.0765915	1e-05
bio_func	male gonad development	0.0765914	1e-05
bio_func	transcription, DNA-templated	0.0765914	1e-05
bio_func	B cell homeostasis	0.0765914	1e-05
bio_func	intermediate filament cytoskeleton organization	0.0765914	1e-05
bio_func	1-phosphatidylinositol-3-kinase activity	0.0765913	1e-05
bio_func	cell-cell junction organization	0.0765913	1e-05
bio_func	homeostasis of number of cells	0.0765912	1e-05
bio_func	glycogen biosynthetic process	0.0765912	1e-05
bio_func	oxidoreductase activity	0.076591	1e-05
bio_func	megakaryocyte development	0.076591	1e-05
bio_func	positive regulation of interleukin-8 production	0.076591	1e-05
bio_func	sphingolipid biosynthetic process	0.076591	1e-05
localization	actin cytoskeleton	0.0765861	1e-05
bio_func	smooth muscle contraction	0.076591	1e-05
bio_func	regulation of multicellular organism growth	0.076591	1e-05
bio_func	neutrophil mediated immunity	0.0765909	1e-05
bio_func	negative regulation of catalytic activity	0.0765908	1e-05
bio_func	aging	0.0765908	1e-05
bio_func	negative regulation of T cell receptor signaling pathway	0.0765908	1e-05
bio_func	cellular response to osmotic stress	0.0765907	1e-05
bio_func	NADPH binding	0.0765907	1e-05
bio_func	platelet formation	0.0765907	1e-05
bio_func	negative regulation of execution phase of apoptosis	0.0765906	1e-05
bio_func	protein stabilization	0.0765906	1e-05
bio_func	protein C-terminus binding	0.0765905	1e-05
bio_func	protein domain specific binding	0.0765905	1e-05
bio_func	glycogen metabolic process	0.0765905	1e-05
bio_func	G-protein activated inward rectifier potassium channel activity	0.0765905	1e-05
bio_func	anterior/posterior pattern specification	0.0765903	1e-05
bio_func	cellular response to fatty acid	0.0765903	1e-05
bio_func	cellular response to interleukin-6	0.0765903	1e-05
bio_func	face morphogenesis	0.0765903	1e-05
bio_func	negative regulation of oligodendrocyte differentiation	0.0765903	1e-05
bio_func	scavenger receptor activity	0.0765903	1e-05
bio_func	L-glutamate transmembrane transporter activity	0.0765902	1e-05
bio_func	potassium channel activity	0.0765902	1e-05
bio_func	steroid binding	0.0765901	1e-05
bio_func	inositol 1,4,5 trisphosphate binding	0.0765901	1e-05
bio_func	response to cold	0.0765901	1e-05
bio_func	reciprocal meiotic recombination	0.0765901	1e-05
bio_func	MAP kinase activity	0.07659	1e-05
bio_func	negative chemotaxis	0.0765899	1e-05
bio_func	positive regulation of JNK cascade	0.0765899	1e-05
bio_func	immunological synapse formation	0.0765899	1e-05
bio_func	negative regulation of protein tyrosine kinase activity	0.0765898	1e-05
bio_func	resolution of meiotic recombination intermediates	0.0765898	1e-05
bio_func	pyridoxal phosphate binding	0.0765898	1e-05
bio_func	symporter activity	0.0765898	1e-05
bio_func	mRNA processing	0.0765897	1e-05
bio_func	nucleosome assembly	0.0765896	1e-05
bio_func	leukocyte cell-cell adhesion	0.0765896	1e-05
bio_func	ovarian follicle development	0.0765896	1e-05
bio_func	glucocorticoid receptor binding	0.0765895	1e-05
bio_func	phosphatidylcholine biosynthetic process	0.0765895	1e-05
bio_func	proteolysis	0.0765895	1e-05
bio_func	cell adhesion molecule binding	0.0765895	1e-05
bio_func	positive regulation of exocytosis	0.0765895	1e-05
bio_func	1-phosphatidylinositol-3-kinase regulator activity	0.0765894	1e-05
bio_func	positive regulation of glycogen biosynthetic process	0.0765894	1e-05
bio_func	phosphatidylcholine acyl-chain remodeling	0.0765894	1e-05
bio_func	protein localization to membrane	0.0765894	1e-05
bio_func	cellular response to interleukin-4	0.0765893	1e-05
bio_func	UDP-glycosyltransferase activity	0.0765893	1e-05
seq_and_struc	Acidic	0.0765893	1e-05
bio_func	sperm-egg recognition	0.0765893	1e-05
bio_func	proximal promoter sequence-specific DNA binding	0.0765892	1e-05
bio_func	metalloaminopeptidase activity	0.0765892	1e-05
bio_func	hexose transmembrane transport	0.0765892	1e-05
bio_func	protein-containing complex scaffold activity	0.0765892	1e-05
bio_func	semaphorin-plexin signaling pathway	0.0765891	1e-05
bio_func	erythrocyte maturation	0.0765891	1e-05
bio_func	synaptic membrane adhesion	0.076589	1e-05
bio_func	cellular glucuronidation	0.076589	1e-05
bio_func	positive regulation of alpha-beta T cell differentiation	0.076589	1e-05
seq_and_struc	ph_SER	0.0765889	1e-05
localization	anchored component of membrane	0.0765843	1e-05
bio_func	negative regulation of MAPK cascade	0.0765888	1e-05
bio_func	T-helper 1 type immune response	0.0765888	1e-05
bio_func	response to ethanol	0.0765888	1e-05
bio_func	response to axon injury	0.0765887	1e-05
bio_func	androgen receptor binding	0.0765887	1e-05
bio_func	calmodulin binding	0.0765886	1e-05
bio_func	positive regulation of interleukin-12 production	0.0765885	1e-05
bio_func	regulation of phosphorylation	0.0765885	1e-05
bio_func	natural killer cell activation	0.0765885	1e-05
bio_func	negative regulation of protein ubiquitination	0.0765884	1e-05
bio_func	mitochondrial fusion	0.0765884	1e-05
bio_func	memory	0.0765884	1e-05
bio_func	AMP binding	0.0765883	1e-05
bio_func	microglial cell activation	0.0765883	1e-05
bio_func	cellular response to ionizing radiation	0.0765882	1e-05
bio_func	smoothened signaling pathway	0.0765882	1e-05
bio_func	mitotic cell cycle checkpoint	0.0765882	1e-05
bio_func	proton-exporting ATPase activity, phosphorylative mechanism	0.0765881	1e-05
bio_func	negative regulation of cAMP-mediated signaling	0.0765881	1e-05
bio_func	calcium channel regulator activity	0.0765879	1e-05
bio_func	nucleobase-containing compound metabolic process	0.0765879	1e-05
bio_func	pentose-phosphate shunt	0.0765879	1e-05
bio_func	chondrocyte proliferation	0.0765879	1e-05
bio_func	smooth muscle tissue development	0.0765879	1e-05
bio_func	protein kinase A regulatory subunit binding	0.0765878	1e-05
bio_func	ventricular cardiac muscle cell action potential	0.0765878	1e-05
bio_func	cerebral cortex development	0.0765878	1e-05
bio_func	regulation of mitotic cell cycle phase transition	0.0765878	1e-05
bio_func	outflow tract septum morphogenesis	0.0765878	1e-05
bio_func	guanyl-nucleotide exchange factor activity	0.0765877	1e-05
bio_func	receptor ligand activity	0.0765876	1e-05
bio_func	cytokine production	0.0765875	1e-05
bio_func	ATPase activity, coupled to transmembrane movement of substances	0.0765875	1e-05
bio_func	positive thymic T cell selection	0.0765875	1e-05
bio_func	low-density lipoprotein particle receptor catabolic process	0.0765875	1e-05
bio_func	negative regulation of protein processing	0.0765874	1e-05
bio_func	positive regulation of cytosolic calcium ion concentration	0.0765874	1e-05
bio_func	response to magnesium ion	0.0765873	1e-05
bio_func	in utero embryonic development	0.0765873	1e-05
bio_func	positive regulation of cell migration involved in sprouting angiogenesis	0.0765873	1e-05
bio_func	chemokine receptor activity	0.0765873	1e-05
bio_func	C-C chemokine binding	0.0765872	1e-05
bio_func	transmembrane receptor protein tyrosine phosphatase activity	0.0765872	1e-05
bio_func	positive regulation of cell death	0.0765871	1e-05
bio_func	killing of cells of other organism	0.0765871	1e-05
bio_func	muscle cell cellular homeostasis	0.0765871	1e-05
bio_func	lung morphogenesis	0.076587	1e-05
bio_func	collagen-activated tyrosine kinase receptor signaling pathway	0.0765869	1e-05
bio_func	vesicle organization	0.0765869	1e-05
bio_func	cellular response to DNA damage stimulus	0.0765868	1e-05
bio_func	chemokine binding	0.0765868	1e-05
bio_func	cellular response to light stimulus	0.0765868	1e-05
bio_func	negative regulation of peptidyl-serine phosphorylation	0.0765868	1e-05
localization	apical plasma membrane	0.0765867	1e-05
bio_func	estrogen biosynthetic process	0.0765867	1e-05
bio_func	response to interferon-alpha	0.0765867	1e-05
bio_func	regulation of DNA-binding transcription factor activity	0.0765866	1e-05
bio_func	serine-type endopeptidase inhibitor activity	0.0765865	1e-05
bio_func	cornification	0.0765865	1e-05
bio_func	proximal/distal pattern formation	0.0765865	1e-05
bio_func	positive regulation of intracellular protein transport	0.0765865	1e-05
bio_func	acetylglucosaminyltransferase activity	0.0765864	1e-05
bio_func	drug transmembrane transport	0.0765864	1e-05
bio_func	myeloid cell differentiation	0.0765864	1e-05
bio_func	negative regulation of protein kinase B signaling	0.0765864	1e-05
bio_func	regulation of nitric-oxide synthase activity	0.0765864	1e-05
localization	beta-catenin-TCF complex	0.0765837	1e-05
bio_func	response to progesterone	0.0765863	1e-05
bio_func	lipid transporter activity	0.0765863	1e-05
bio_func	transcription factor activity, RNA polymerase II distal enhancer sequence-specific binding	0.0765863	1e-05
bio_func	generation of precursor metabolites and energy	0.0765863	1e-05
bio_func	ubiquitin binding	0.0765862	1e-05
bio_func	manganese ion transport	0.0765862	1e-05
bio_func	cellular response to amino acid stimulus	0.0765862	1e-05
localization	clathrin-coated vesicle membrane	0.0765843	1e-05
localization	extracellular vesicle	0.0765854	1e-05
bio_func	positive regulation of cell growth	0.0765861	1e-05
bio_func	regulation of reactive oxygen species metabolic process	0.076586	1e-05
bio_func	positive chemotaxis	0.076586	1e-05
bio_func	energy reserve metabolic process	0.076586	1e-05
bio_func	brown fat cell differentiation	0.076586	1e-05
bio_func	negative regulation of potassium ion transmembrane transport	0.076586	1e-05
bio_func	blood vessel morphogenesis	0.0765859	1e-05
bio_func	odontogenesis	0.0765859	1e-05
bio_func	positive regulation of DNA binding	0.0765859	1e-05
bio_func	dendrite morphogenesis	0.0765858	1e-05
bio_func	response to virus	0.0765858	1e-05
localization	neuronal cell body	0.076591	1e-05
bio_func	homeostasis of number of cells within a tissue	0.0765857	1e-05
bio_func	positive regulation of histone deacetylation	0.0765857	1e-05
bio_func	negative regulation of stem cell differentiation	0.0765856	1e-05
bio_func	cellular protein localization	0.0765856	1e-05
bio_func	GTPase inhibitor activity	0.0765856	1e-05
bio_func	negative regulation of neuron projection development	0.0765855	1e-05
localization	nucleolus	0.0765863	1e-05
bio_func	synapsis	0.0765854	1e-05
bio_func	respiratory electron transport chain	0.0765853	1e-05
bio_func	activation of protein kinase activity	0.0765853	1e-05
bio_func	ventricular trabecula myocardium morphogenesis	0.0765853	1e-05
bio_func	respiratory gaseous exchange	0.0765853	1e-05
bio_func	biomineral tissue development	0.0765853	1e-05
bio_func	nucleotide-excision repair	0.0765852	1e-05
bio_func	positive regulation of cellular protein metabolic process	0.0765852	1e-05
bio_func	positive regulation of synaptic transmission, GABAergic	0.0765852	1e-05
bio_func	regulation of postsynaptic density assembly	0.0765851	1e-05
bio_func	proteolysis involved in cellular protein catabolic process	0.076585	1e-05
bio_func	cadherin binding	0.076585	1e-05
bio_func	regulation of transcription, DNA-templated	0.076585	1e-05
bio_func	negative regulation of intrinsic apoptotic signaling pathway	0.076585	1e-05
bio_func	one-carbon metabolic process	0.076585	1e-05
bio_func	ligase activity	0.0765849	1e-05
bio_func	cardiac septum development	0.0765849	1e-05
bio_func	regulation of gene expression, epigenetic	0.0765849	1e-05
bio_func	signal transduction by protein phosphorylation	0.0765849	1e-05
bio_func	cytokine receptor activity	0.0765848	1e-05
bio_func	myelination	0.0765848	1e-05
bio_func	cell activation	0.0765848	1e-05
bio_func	negative regulation of cytokine production involved in inflammatory response	0.0765848	1e-05
bio_func	regulation of membrane repolarization	0.0765847	1e-05
bio_func	fatty acid binding	0.0765847	1e-05
bio_func	fertilization	0.0765847	1e-05
bio_func	response to amino acid	0.0765847	1e-05
bio_func	phosphatidylinositol-4,5-bisphosphate 3-kinase activity	0.0765847	1e-05
bio_func	cofactor metabolic process	0.0765846	1e-05
bio_func	positive regulation of DNA replication	0.0765846	1e-05
bio_func	telomere maintenance via semi-conservative replication	0.0765846	1e-05
bio_func	negative regulation of neurogenesis	0.0765845	1e-05
bio_func	endocytic recycling	0.0765845	1e-05
bio_func	regulation of G2/M transition of mitotic cell cycle	0.0765845	1e-05
bio_func	regulation of G protein-coupled receptor signaling pathway	0.0765844	1e-05
bio_func	regulation of vasoconstriction	0.0765844	1e-05
bio_func	response to electrical stimulus	0.0765844	1e-05
bio_func	ribosomal large subunit binding	0.0765844	1e-05
bio_func	protein-chromophore linkage	0.0765844	1e-05
seq_and_struc	Cys	0.0765844	1e-05
bio_func	heparin binding	0.0765843	1e-05
localization	protein-DNA complex	0.0765832	1e-05
localization	sarcolemma	0.0765889	1e-05
bio_func	cell fate commitment	0.0765843	1e-05
localization	secretory granule	0.0765843	1e-05
bio_func	binding of sperm to zona pellucida	0.0765842	1e-05
bio_func	C-C chemokine receptor activity	0.0765842	1e-05
bio_func	branched-chain amino acid catabolic process	0.0765842	1e-05
bio_func	positive regulation of G1/S transition of mitotic cell cycle	0.0765842	1e-05
bio_func	positive regulation of JUN kinase activity	0.0765841	1e-05
bio_func	endochondral ossification	0.0765841	1e-05
bio_func	negative regulation of blood pressure	0.0765841	1e-05
bio_func	positive regulation of cholesterol efflux	0.0765841	1e-05
bio_func	transforming growth factor beta-activated receptor activity	0.076584	1e-05
bio_func	spermatid development	0.076584	1e-05
bio_func	superoxide-generating NADPH oxidase activator activity	0.076584	1e-05
bio_func	positive regulation of activated T cell proliferation	0.076584	1e-05
bio_func	phosphatidylinositol phospholipase C activity	0.076584	1e-05
bio_func	cholesterol catabolic process	0.076584	1e-05
bio_func	iron ion binding	0.076584	1e-05
bio_func	regulation of cell proliferation	0.076584	1e-05
bio_func	calcium-transporting ATPase activity	0.0765839	1e-05
bio_func	detection of chemical stimulus involved in sensory perception of bitter taste	0.0765839	1e-05
bio_func	endocardial cushion morphogenesis	0.0765839	1e-05
bio_func	FMN binding	0.0765838	1e-05
bio_func	inner ear development	0.0765838	1e-05
seq_and_struc	Basic	0.0765837	1e-05
localization	secretory granule membrane	0.0765862	1e-05
bio_func	response to steroid hormone	0.0765837	1e-05
seq_and_struc	Glu	0.0765836	1e-05
bio_func	positive regulation of synapse assembly	0.0765836	1e-05
seq_and_struc	Xc1.L	0.0765836	1e-05
bio_func	positive regulation of innate immune response	0.0765835	1e-05
bio_func	positive regulation of erythrocyte differentiation	0.0765835	1e-05
bio_func	scaffold protein binding	0.0765835	1e-05
bio_func	protein tyrosine kinase activator activity	0.0765835	1e-05
bio_func	transcription elongation from RNA polymerase II promoter	0.0765835	1e-05
bio_func	negative regulation of DNA binding	0.0765834	1e-05
bio_func	negative regulation of tyrosine phosphorylation of STAT protein	0.0765834	1e-05
localization	sodium:potassium-exchanging ATPase complex	0.0765858	1e-05
bio_func	protein homotetramerization	0.0765832	1e-05
bio_func	G protein-coupled purinergic nucleotide receptor activity	0.0765832	1e-05
bio_func	proximal promoter DNA-binding transcription activator activity, RNA polymerase II-specific	0.0765832	1e-05
bio_func	positive regulation of protein kinase activity	0.0765832	1e-05
bio_func	T cell mediated cytotoxicity	0.0765832	1e-05
bio_func	thalamus development	0.0765832	1e-05
bio_func	positive regulation of tumor necrosis factor production	0.0765831	1e-05
bio_func	aldo-keto reductase (NADP) activity	0.0765831	1e-05
bio_func	bile acid metabolic process	0.0765831	1e-05
bio_func	middle ear morphogenesis	0.0765831	1e-05
bio_func	regulation of signal transduction	0.0765831	1e-05
bio_func	prostaglandin metabolic process	0.0765831	1e-05
bio_func	protein targeting to peroxisome	0.0765831	1e-05
bio_func	mitogen-activated protein kinase kinase kinase binding	0.076583	1e-05
bio_func	glucose binding	0.076583	1e-05
bio_func	aorta morphogenesis	0.076583	1e-05
bio_func	positive regulation of stress fiber assembly	0.076583	1e-05
bio_func	positive regulation of dendritic spine morphogenesis	0.076583	1e-05
bio_func	signal peptide processing	0.076583	1e-05
bio_func	negative regulation of histone acetylation	0.076583	1e-05
bio_func	negative regulation of necroptotic process	0.0765829	1e-05
bio_func	membrane protein proteolysis	0.0765829	1e-05
bio_func	peptide hormone receptor binding	0.0765829	1e-05
bio_func	tRNA methylation	0.0765829	1e-05
bio_func	positive regulation of telomere capping	0.0765829	1e-05
localization	90S preribosome	0.0765778	0
bio_func	response to amine	0.0765828	0
localization	A band	0.0765778	0
bio_func	activation of MAPK activity	0.0765828	0
localization	acetylcholine-gated channel complex	0.0765759	0
bio_func	positive regulation of insulin receptor signaling pathway	0.0765827	0
bio_func	neuronal stem cell population maintenance	0.0765827	0
localization	acrosomal membrane	0.0765778	0
bio_func	activation of phospholipase C activity	0.0765826	0
bio_func	innate immune response	0.0765826	0
bio_func	cholesterol homeostasis	0.0765826	0
bio_func	regulation of synaptic transmission, GABAergic	0.0765825	0
bio_func	mRNA transport	0.0765824	0
bio_func	replication fork processing	0.0765824	0
bio_func	negative regulation of TOR signaling	0.0765824	0
bio_func	histone demethylase activity	0.0765824	0
bio_func	response to hyperoxia	0.0765824	0
bio_func	heart looping	0.0765824	0
bio_func	calmodulin-dependent protein kinase activity	0.0765824	0
bio_func	gamma-tubulin binding	0.0765823	0
bio_func	cellular response to organic substance	0.0765823	0
bio_func	multivesicular body sorting pathway	0.0765823	0
bio_func	vagina development	0.0765823	0
localization	acrosomal vesicle	0.0765774	0
bio_func	protein dimerization activity	0.0765823	0
bio_func	phosphatidylinositol-3-phosphate binding	0.0765822	0
bio_func	telencephalon development	0.0765822	0
bio_func	bicellular tight junction assembly	0.0765822	0
bio_func	positive regulation of cardiac muscle cell proliferation	0.0765822	0
bio_func	transmembrane receptor protein tyrosine kinase adaptor activity	0.0765822	0
bio_func	negative regulation of Ras protein signal transduction	0.0765822	0
localization	actin cortical patch	0.0765778	0
localization	actin filament	0.0765767	0
bio_func	protein localization to nucleus	0.0765821	0
bio_func	positive regulation of systemic arterial blood pressure	0.0765821	0
bio_func	cellular response to fluid shear stress	0.0765821	0
bio_func	regulation of smoothened signaling pathway	0.0765821	0
bio_func	cellular response to exogenous dsRNA	0.076582	0
bio_func	chaperone cofactor-dependent protein refolding	0.076582	0
bio_func	positive regulation of interleukin-2 biosynthetic process	0.076582	0
bio_func	removal of superoxide radicals	0.076582	0
bio_func	telomerase RNA binding	0.076582	0
bio_func	humoral immune response	0.076582	0
bio_func	regulation of NIK/NF-kappaB signaling	0.0765819	0
bio_func	leukocyte migration	0.0765819	0
bio_func	negative regulation of cell-matrix adhesion	0.0765819	0
localization	actomyosin	0.0765778	0
bio_func	neuron cellular homeostasis	0.0765819	0
bio_func	retinal metabolic process	0.0765819	0
bio_func	positive regulation of regulatory T cell differentiation	0.0765819	0
bio_func	arachidonic acid metabolic process	0.0765819	0
bio_func	striated muscle cell differentiation	0.0765819	0
bio_func	blood coagulation	0.0765819	0
bio_func	regulation of megakaryocyte differentiation	0.0765818	0
bio_func	response to growth factor	0.0765818	0
bio_func	Enzyme Classification_Isomerases	0.0765818	0
bio_func	protein phosphatase 1 binding	0.0765818	0
localization	Ada2/Gcn5/Ada3 transcription activator complex	0.0765778	0
bio_func	embryonic digestive tract development	0.0765818	0
bio_func	transcription initiation from RNA polymerase I promoter	0.0765818	0
bio_func	mRNA splicing, via spliceosome	0.0765818	0
localization	adherens junction	0.0765777	0
bio_func	positive regulation of calcium ion-dependent exocytosis	0.0765818	0
bio_func	retina homeostasis	0.0765817	0
bio_func	nuclear hormone receptor binding	0.0765817	0
bio_func	protein localization to chromatin	0.0765817	0
bio_func	photoreceptor cell maintenance	0.0765817	0
bio_func	response to nutrient	0.0765817	0
bio_func	regulation of cardiac muscle contraction	0.0765817	0
localization	aggresome	0.0765776	0
bio_func	protein kinase C activity	0.0765816	0
bio_func	positive regulation of mitotic nuclear division	0.0765816	0
bio_func	protein kinase activator activity	0.0765816	0
localization	aminoacyl-tRNA synthetase multienzyme complex	0.0765778	0
localization	AMPA glutamate receptor complex	0.076581	0
bio_func	cell motility	0.0765816	0
bio_func	histone acetyltransferase binding	0.0765816	0
bio_func	protein polymerization	0.0765816	0
bio_func	negative regulation of myeloid cell differentiation	0.0765816	0
bio_func	regulation of centrosome duplication	0.0765816	0
bio_func	neural retina development	0.0765816	0
bio_func	embryonic camera-type eye development	0.0765815	0
bio_func	establishment or maintenance of epithelial cell apical/basal polarity	0.0765815	0
bio_func	embryo development ending in birth or egg hatching	0.0765815	0
bio_func	double-stranded DNA binding	0.0765815	0
bio_func	cell projection assembly	0.0765815	0
bio_func	iron ion homeostasis	0.0765815	0
bio_func	translation elongation factor activity	0.0765814	0
bio_func	RNA polymerase II repressing transcription factor binding	0.0765814	0
bio_func	glycosaminoglycan catabolic process	0.0765814	0
bio_func	cellular response to BMP stimulus	0.0765814	0
localization	anaphase-promoting complex	0.0765778	0
bio_func	cartilage development	0.0765814	0
bio_func	cellular response to peptide hormone stimulus	0.0765814	0
bio_func	locomotor rhythm	0.0765814	0
bio_func	negative regulation of protein catabolic process	0.0765814	0
bio_func	positive regulation of reactive oxygen species metabolic process	0.0765814	0
bio_func	negative regulation of systemic arterial blood pressure	0.0765813	0
bio_func	smooth muscle cell differentiation	0.0765813	0
bio_func	positive regulation of acrosome reaction	0.0765813	0
bio_func	peptidase activator activity	0.0765813	0
bio_func	positive regulation of chemokine secretion	0.0765813	0
bio_func	GTP-Rho binding	0.0765813	0
bio_func	hepatocyte growth factor receptor signaling pathway	0.0765813	0
bio_func	adult locomotory behavior	0.0765813	0
bio_func	detection of temperature stimulus involved in sensory perception of pain	0.0765813	0
bio_func	negative regulation of phosphoprotein phosphatase activity	0.0765812	0
bio_func	chaperone-mediated protein folding	0.0765812	0
bio_func	epithelial to mesenchymal transition involved in endocardial cushion formation	0.0765811	0
bio_func	cellular response to hepatocyte growth factor stimulus	0.0765811	0
localization	anchored component of external side of plasma membrane	0.0765779	0
bio_func	negative regulation of protein secretion	0.0765811	0
localization	anchored component of plasma membrane	0.076578	0
bio_func	lipid catabolic process	0.0765811	0
bio_func	peptidyl-serine phosphorylation	0.076581	0
localization	anchored component of synaptic vesicle membrane	0.0765778	0
bio_func	hydrolase activity	0.076581	0
bio_func	glycosphingolipid metabolic process	0.076581	0
bio_func	dynactin binding	0.076581	0
bio_func	protein phosphatase inhibitor activity	0.076581	0
bio_func	mitochondrion morphogenesis	0.076581	0
bio_func	growth factor binding	0.076581	0
bio_func	regulation of extrinsic apoptotic signaling pathway via death domain receptors	0.076581	0
bio_func	natural killer cell differentiation	0.076581	0
bio_func	T cell activation involved in immune response	0.0765809	0
bio_func	regulation of heart rate	0.0765809	0
bio_func	positive regulation of tumor necrosis factor secretion	0.0765808	0
bio_func	neutrophil degranulation	0.0765808	0
localization	AP-2 adaptor complex	0.0765779	0
bio_func	regulation of osteoblast differentiation	0.0765808	0
localization	apical dendrite	0.0765778	0
bio_func	positive regulation of cell cycle arrest	0.0765808	0
bio_func	regulation of establishment of cell polarity	0.0765808	0
bio_func	peptide antigen binding	0.0765807	0
bio_func	protein kinase C signaling	0.0765807	0
bio_func	cellular defense response	0.0765807	0
bio_func	positive regulation of cyclin-dependent protein serine/threonine kinase activity	0.0765807	0
bio_func	positive regulation of T cell cytokine production	0.0765807	0
bio_func	regulation of exocytosis	0.0765807	0
bio_func	linoleic acid metabolic process	0.0765807	0
bio_func	positive regulation of epidermal growth factor-activated receptor activity	0.0765807	0
bio_func	cholesterol transporter activity	0.0765807	0
bio_func	regulation of G1/S transition of mitotic cell cycle	0.0765807	0
bio_func	xenobiotic glucuronidation	0.0765807	0
bio_func	ATP-dependent chromatin remodeling	0.0765807	0
bio_func	hepatocyte differentiation	0.0765806	0
bio_func	cellular response to epinephrine stimulus	0.0765806	0
bio_func	glutathione derivative biosynthetic process	0.0765806	0
bio_func	negative regulation of axon extension involved in axon guidance	0.0765806	0
bio_func	phagocytosis	0.0765806	0
bio_func	regulation of mRNA stability	0.0765806	0
localization	apical junction complex	0.0765777	0
seq_and_struc	Charge score	0.0765806	0
bio_func	regulation of protein secretion	0.0765806	0
localization	apical part of cell	0.076578	0
bio_func	neuropilin binding	0.0765806	0
bio_func	DNA repair	0.0765805	0
bio_func	ubiquitin conjugating enzyme activity	0.0765805	0
bio_func	hyaluronan catabolic process	0.0765805	0
bio_func	toll-like receptor 9 signaling pathway	0.0765805	0
bio_func	detection of mechanical stimulus	0.0765805	0
bio_func	locomotory exploration behavior	0.0765805	0
bio_func	estradiol 17-beta-dehydrogenase activity	0.0765805	0
localization	apicolateral plasma membrane	0.0765779	0
bio_func	somatic hypermutation of immunoglobulin genes	0.0765805	0
bio_func	embryonic hemopoiesis	0.0765805	0
localization	Arp2/3 protein complex	0.0765778	0
localization	autophagosome	0.0765779	0
bio_func	phosphatidic acid biosynthetic process	0.0765804	0
bio_func	monocyte chemotaxis	0.0765804	0
bio_func	positive regulation of receptor-mediated endocytosis	0.0765804	0
bio_func	positive regulation of vascular permeability	0.0765804	0
bio_func	antioxidant activity	0.0765804	0
bio_func	positive regulation of defense response to virus by host	0.0765804	0
bio_func	negative regulation of peptidyl-tyrosine phosphorylation	0.0765804	0
bio_func	positive regulation of intrinsic apoptotic signaling pathway	0.0765804	0
bio_func	cation channel activity	0.0765804	0
bio_func	negative regulation of JAK-STAT cascade	0.0765803	0
bio_func	aldehyde dehydrogenase (NAD) activity	0.0765803	0
bio_func	drug transmembrane transporter activity	0.0765803	0
bio_func	frizzled binding	0.0765803	0
bio_func	natural killer cell activation involved in immune response	0.0765803	0
bio_func	insulin receptor binding	0.0765803	0
bio_func	establishment of protein localization	0.0765803	0
bio_func	sodium:proton antiporter activity	0.0765803	0
bio_func	phospholipid metabolic process	0.0765803	0
bio_func	regulation of cardiac muscle cell contraction	0.0765803	0
bio_func	dermatan sulfate biosynthetic process	0.0765803	0
bio_func	positive regulation of CREB transcription factor activity	0.0765803	0
bio_func	phospholipase C activity	0.0765802	0
bio_func	DNA-directed 5'-3' RNA polymerase activity	0.0765802	0
bio_func	positive regulation of interferon-beta production	0.0765802	0
bio_func	MyD88-dependent toll-like receptor signaling pathway	0.0765802	0
bio_func	response to food	0.0765802	0
bio_func	interleukin-15-mediated signaling pathway	0.0765801	0
bio_func	chromatin remodeling	0.0765801	0
bio_func	organ induction	0.0765801	0
bio_func	ribosome biogenesis	0.0765801	0
bio_func	glycosaminoglycan binding	0.0765801	0
bio_func	acute inflammatory response	0.0765801	0
bio_func	positive regulation of exosomal secretion	0.0765801	0
bio_func	RNA polymerase binding	0.0765801	0
bio_func	protein kinase activity	0.0765801	0
bio_func	histone H4 deacetylation	0.0765801	0
localization	autophagosome membrane	0.0765778	0
bio_func	rRNA processing	0.0765801	0
bio_func	galactosyltransferase activity	0.0765801	0
bio_func	nuclear envelope organization	0.0765801	0
bio_func	helicase activity	0.0765801	0
bio_func	synaptic vesicle endocytosis	0.0765801	0
bio_func	acetylcholine receptor activity	0.07658	0
bio_func	protein kinase regulator activity	0.07658	0
localization	axolemma	0.0765768	0
localization	axon	0.0765819	0
bio_func	response to X-ray	0.07658	0
localization	axon cytoplasm	0.0765784	0
bio_func	cytoplasmic translation	0.07658	0
bio_func	negative regulation of pathway-restricted SMAD protein phosphorylation	0.07658	0
bio_func	retina layer formation	0.07658	0
bio_func	non-canonical Wnt signaling pathway	0.07658	0
localization	axon initial segment	0.0765778	0
bio_func	positive regulation of smooth muscle cell migration	0.07658	0
bio_func	mRNA 3'-end processing	0.07658	0
bio_func	response to osmotic stress	0.07658	0
bio_func	type I interferon receptor binding	0.07658	0
bio_func	autophagy of mitochondrion	0.07658	0
bio_func	T cell homeostasis	0.07658	0
bio_func	regulation of cytokinesis	0.0765799	0
bio_func	3'-UTR-mediated mRNA stabilization	0.0765799	0
localization	axon terminus	0.0765799	0
localization	axonal growth cone	0.0765778	0
bio_func	dentate gyrus development	0.0765799	0
bio_func	laminin binding	0.0765799	0
localization	axonemal dynein complex	0.0765778	0
bio_func	positive regulation of nitric-oxide synthase activity	0.0765799	0
bio_func	regulation of ryanodine-sensitive calcium-release channel activity	0.0765799	0
bio_func	cysteine-type endopeptidase activator activity involved in apoptotic process	0.0765799	0
bio_func	positive regulation of bone mineralization	0.0765799	0
bio_func	positive regulation of nitric-oxide synthase biosynthetic process	0.0765799	0
localization	axoneme	0.0765778	0
bio_func	grooming behavior	0.0765798	0
bio_func	DNA duplex unwinding	0.0765798	0
bio_func	positive regulation of protein targeting to membrane	0.0765798	0
bio_func	ventricular septum development	0.0765798	0
bio_func	1-acylglycerol-3-phosphate O-acyltransferase activity	0.0765798	0
bio_func	isoprenoid biosynthetic process	0.0765798	0
bio_func	snoRNA binding	0.0765798	0
bio_func	rhodopsin mediated signaling pathway	0.0765798	0
bio_func	endodeoxyribonuclease activity	0.0765798	0
bio_func	positive regulation of osteoblast proliferation	0.0765798	0
bio_func	positive regulation of type I interferon production	0.0765798	0
localization	azurophil granule	0.0765779	0
bio_func	GABA receptor binding	0.0765797	0
bio_func	negative regulation of interferon-beta production	0.0765797	0
bio_func	lipopolysaccharide-mediated signaling pathway	0.0765797	0
bio_func	multicellular organism aging	0.0765797	0
localization	azurophil granule lumen	0.0765817	0
bio_func	double-stranded RNA binding	0.0765797	0
bio_func	chromatin silencing	0.0765797	0
bio_func	ligand-gated ion channel activity	0.0765797	0
bio_func	chloride transport	0.0765797	0
bio_func	embryonic hindlimb morphogenesis	0.0765797	0
bio_func	positive regulation of epidermal growth factor receptor signaling pathway	0.0765797	0
bio_func	cellular response to lipoteichoic acid	0.0765797	0
bio_func	phosphatidylcholine metabolic process	0.0765797	0
bio_func	anterior/posterior axis specification	0.0765797	0
localization	azurophil granule membrane	0.0765776	0
localization	basal part of cell	0.0765774	0
bio_func	cell aging	0.0765797	0
bio_func	ATPase activator activity	0.0765797	0
bio_func	response to interferon-gamma	0.0765797	0
bio_func	glutathione binding	0.0765796	0
bio_func	endosome to lysosome transport	0.0765796	0
bio_func	negative regulation of cardiac muscle hypertrophy	0.0765796	0
bio_func	protein tetramerization	0.0765796	0
bio_func	receptor localization to synapse	0.0765796	0
bio_func	termination of RNA polymerase I transcription	0.0765796	0
bio_func	nucleoside diphosphate kinase activity	0.0765796	0
bio_func	embryonic skeletal system development	0.0765796	0
bio_func	cell-cell adhesion via plasma-membrane adhesion molecules	0.0765796	0
bio_func	macroautophagy	0.0765796	0
localization	basal plasma membrane	0.0765783	0
bio_func	phosphatidylinositol-3,4-bisphosphate binding	0.0765795	0
bio_func	positive regulation of neuroblast proliferation	0.0765795	0
localization	basement membrane	0.0765793	0
bio_func	positive regulation of peptidyl-tyrosine phosphorylation	0.0765795	0
bio_func	HMG box domain binding	0.0765795	0
bio_func	heparan sulfate proteoglycan binding	0.0765795	0
bio_func	semaphorin receptor binding	0.0765795	0
bio_func	macrophage activation	0.0765795	0
bio_func	UTP biosynthetic process	0.0765795	0
localization	basolateral plasma membrane	0.0765805	0
bio_func	low-density lipoprotein particle remodeling	0.0765795	0
bio_func	syntaxin-1 binding	0.0765795	0
bio_func	mitotic spindle organization	0.0765795	0
bio_func	central nervous system myelination	0.0765795	0
bio_func	fatty acid beta-oxidation using acyl-CoA oxidase	0.0765795	0
bio_func	neutrophil chemotaxis	0.0765795	0
bio_func	nucleotide-excision repair, DNA damage recognition	0.0765795	0
bio_func	regulation of oxidative phosphorylation	0.0765795	0
localization	beta-catenin destruction complex	0.0765757	0
bio_func	amino acid transport	0.0765795	0
bio_func	positive regulation of axon extension	0.0765795	0
bio_func	neuropeptide receptor activity	0.0765794	0
bio_func	protein autoubiquitination	0.0765794	0
bio_func	proton transmembrane transporter activity	0.0765794	0
bio_func	negative regulation of heterotypic cell-cell adhesion	0.0765794	0
localization	bicellular tight junction	0.0765779	0
bio_func	regulation of neuronal synaptic plasticity	0.0765794	0
bio_func	protein maturation	0.0765794	0
bio_func	regulation of axon extension	0.0765794	0
bio_func	tissue regeneration	0.0765794	0
bio_func	glycine binding	0.0765794	0
bio_func	neuroblast proliferation	0.0765794	0
bio_func	nucleotide-excision repair, DNA gap filling	0.0765794	0
bio_func	postsynaptic membrane assembly	0.0765794	0
bio_func	cell-cell adhesion mediated by cadherin	0.0765794	0
bio_func	error-free translesion synthesis	0.0765794	0
bio_func	necroptotic process	0.0765794	0
bio_func	positive regulation of apoptotic signaling pathway	0.0765794	0
bio_func	somite development	0.0765794	0
bio_func	protein kinase B binding	0.0765794	0
bio_func	ubiquitin-like protein ligase binding	0.0765794	0
bio_func	calcium ion regulated exocytosis	0.0765794	0
localization	BLOC-1 complex	0.0765778	0
bio_func	establishment of endothelial intestinal barrier	0.0765793	0
bio_func	small GTPase binding	0.0765793	0
bio_func	histone H3 deacetylation	0.0765793	0
bio_func	7-methylguanosine mRNA capping	0.0765793	0
localization	brush border	0.076578	0
localization	Cajal body	0.0765778	0
bio_func	oxidoreductase activity, acting on the CH-OH group of donors, NAD or NADP as acceptor	0.0765793	0
bio_func	cellular response to transforming growth factor beta stimulus	0.0765793	0
bio_func	Tat protein binding	0.0765793	0
bio_func	phospholipid-translocating ATPase activity	0.0765793	0
bio_func	chemoattractant activity	0.0765793	0
bio_func	mesoderm development	0.0765793	0
bio_func	insulin-like growth factor receptor binding	0.0765793	0
bio_func	nucleic acid binding	0.0765793	0
bio_func	Golgi organization	0.0765793	0
bio_func	embryonic placenta development	0.0765793	0
bio_func	positive regulation by host of viral transcription	0.0765793	0
bio_func	pyruvate metabolic process	0.0765793	0
bio_func	cell recognition	0.0765793	0
bio_func	endoplasmic reticulum unfolded protein response	0.0765793	0
bio_func	low-density lipoprotein particle clearance	0.0765793	0
bio_func	positive regulation of podosome assembly	0.0765793	0
localization	calcium channel complex	0.076578	0
bio_func	taste receptor activity	0.0765793	0
bio_func	positive regulation of protein ubiquitination	0.0765792	0
bio_func	purine-containing compound salvage	0.0765792	0
bio_func	coronary vasculature development	0.0765792	0
bio_func	keratan sulfate catabolic process	0.0765792	0
bio_func	negative regulation of epidermal growth factor receptor signaling pathway	0.0765792	0
bio_func	lymphocyte chemotaxis	0.0765792	0
bio_func	negative regulation of reactive oxygen species metabolic process	0.0765792	0
bio_func	axoneme assembly	0.0765792	0
bio_func	S100 protein binding	0.0765792	0
bio_func	positive regulation of transcription elongation from RNA polymerase II promoter	0.0765792	0
bio_func	regulation of mRNA processing	0.0765792	0
bio_func	white fat cell differentiation	0.0765792	0
bio_func	detection of mechanical stimulus involved in sensory perception of pain	0.0765792	0
bio_func	mitochondrial ATP synthesis coupled proton transport	0.0765792	0
bio_func	positive regulation of ruffle assembly	0.0765792	0
bio_func	regulation of postsynapse organization	0.0765792	0
bio_func	innervation	0.0765792	0
bio_func	negative regulation of multicellular organism growth	0.0765792	0
bio_func	regulation of cell size	0.0765792	0
bio_func	negative regulation of epithelial cell proliferation	0.0765792	0
bio_func	co-SMAD binding	0.0765791	0
bio_func	beta-catenin-TCF complex assembly	0.0765791	0
bio_func	protein N-linked glycosylation	0.0765791	0
bio_func	B cell proliferation	0.0765791	0
bio_func	positive regulation of histone acetylation	0.0765791	0
bio_func	regulation of macrophage activation	0.0765791	0
bio_func	phospholipase A2 activity	0.0765791	0
bio_func	copper ion transport	0.0765791	0
bio_func	glutathione biosynthetic process	0.0765791	0
bio_func	transmembrane receptor protein tyrosine kinase signaling pathway	0.0765791	0
bio_func	pathway-restricted SMAD protein phosphorylation	0.0765791	0
bio_func	limb morphogenesis	0.0765791	0
bio_func	protein self-association	0.0765791	0
bio_func	chondrocyte development	0.0765791	0
bio_func	positive regulation of muscle cell differentiation	0.0765791	0
localization	calyx of Held	0.0765764	0
bio_func	C2H2 zinc finger domain binding	0.0765791	0
bio_func	neuron cell-cell adhesion	0.0765791	0
bio_func	positive regulation of interleukin-17 production	0.0765791	0
localization	catalytic step 2 spliceosome	0.0765783	0
bio_func	neural tube development	0.076579	0
bio_func	oogenesis	0.076579	0
bio_func	protein phosphatase binding	0.076579	0
bio_func	regulation of fatty acid biosynthetic process	0.076579	0
bio_func	positive regulation of endocytosis	0.076579	0
bio_func	spectrin binding	0.076579	0
bio_func	CTP biosynthetic process	0.076579	0
bio_func	phosphatidylethanolamine biosynthetic process	0.076579	0
bio_func	regulation of mitotic nuclear division	0.076579	0
bio_func	death receptor binding	0.076579	0
localization	catenin complex	0.0765826	0
localization	CatSper complex	0.0765779	0
bio_func	protein autoprocessing	0.076579	0
localization	caveola	0.0765736	0
bio_func	Notch signaling pathway	0.076579	0
bio_func	metalloendopeptidase inhibitor activity	0.0765789	0
bio_func	epithelial cell-cell adhesion	0.0765789	0
bio_func	hyaluronan metabolic process	0.0765789	0
localization	CCR4-NOT complex	0.0765778	0
bio_func	negative regulation of excitatory postsynaptic potential	0.0765789	0
bio_func	positive regulation of interferon-alpha production	0.0765789	0
bio_func	spliceosomal snRNP assembly	0.0765789	0
localization	CD40 receptor complex	0.0765779	0
bio_func	positive regulation of cell-cell adhesion mediated by cadherin	0.0765789	0
localization	cell	0.0765783	0
bio_func	bile acid transmembrane transporter activity	0.0765789	0
bio_func	gastrulation	0.0765789	0
localization	cell cortex	0.0765804	0
bio_func	positive regulation of isotype switching	0.0765789	0
bio_func	positive regulation of ossification	0.0765789	0
bio_func	positive regulation of protein sumoylation	0.0765789	0
localization	cell cortex region	0.0765773	0
bio_func	RNA polymerase II preinitiation complex assembly	0.0765789	0
bio_func	acylglycerol lipase activity	0.0765789	0
bio_func	positive regulation of actin filament polymerization	0.0765789	0
bio_func	presynaptic membrane assembly	0.0765789	0
bio_func	primary miRNA processing	0.0765789	0
bio_func	suckling behavior	0.0765789	0
localization	cell leading edge	0.0765776	0
bio_func	phosphoprotein phosphatase activity	0.0765789	0
bio_func	peptidase inhibitor activity	0.0765788	0
bio_func	triglyceride biosynthetic process	0.0765788	0
localization	cell periphery	0.0765771	0
bio_func	chondrocyte differentiation	0.0765788	0
bio_func	mitotic sister chromatid segregation	0.0765788	0
localization	cell-cell adherens junction	0.0765745	0
localization	cell-cell contact zone	0.0765778	0
bio_func	positive regulation of gene expression, epigenetic	0.0765788	0
bio_func	regulation of AMPA receptor activity	0.0765788	0
bio_func	arylsulfatase activity	0.0765788	0
bio_func	lysophospholipase activity	0.0765788	0
bio_func	motor activity	0.0765788	0
bio_func	DNA damage checkpoint	0.0765788	0
bio_func	semaphorin-plexin signaling pathway involved in axon guidance	0.0765788	0
bio_func	DNA binding, bending	0.0765788	0
bio_func	secondary active sulfate transmembrane transporter activity	0.0765788	0
bio_func	SCF-dependent proteasomal ubiquitin-dependent protein catabolic process	0.0765788	0
bio_func	positive regulation of glycolytic process	0.0765788	0
bio_func	Wnt-activated receptor activity	0.0765788	0
bio_func	positive regulation of Wnt signaling pathway	0.0765788	0
localization	centriolar satellite	0.0765778	0
bio_func	positive regulation of reactive oxygen species biosynthetic process	0.0765788	0
bio_func	cell communication	0.0765787	0
bio_func	protein targeting to mitochondrion	0.0765787	0
bio_func	class I DNA-(apurinic or apyrimidinic site) endonuclease activity	0.0765787	0
bio_func	sulfate transmembrane transporter activity	0.0765787	0
bio_func	dopaminergic neuron differentiation	0.0765787	0
localization	centriole	0.0765781	0
bio_func	chemorepellent activity	0.0765787	0
bio_func	fibroblast growth factor receptor binding	0.0765787	0
bio_func	nuclear localization sequence binding	0.0765787	0
bio_func	positive regulation of myelination	0.0765787	0
bio_func	chaperone-mediated protein complex assembly	0.0765787	0
bio_func	ribosome binding	0.0765787	0
bio_func	cytoplasmic microtubule organization	0.0765787	0
bio_func	limb development	0.0765787	0
bio_func	negative regulation of cell size	0.0765787	0
bio_func	positive regulation of triglyceride biosynthetic process	0.0765787	0
localization	centrosome	0.076579	0
bio_func	dendritic spine maintenance	0.0765787	0
bio_func	histone H3-K9 demethylation	0.0765787	0
bio_func	muscle filament sliding	0.0765787	0
localization	chaperone complex	0.0765778	0
bio_func	DNA double-strand break processing	0.0765787	0
bio_func	regulation of bicellular tight junction assembly	0.0765787	0
bio_func	DNA-(apurinic or apyrimidinic site) endonuclease activity	0.0765787	0
bio_func	oxalate transmembrane transporter activity	0.0765787	0
bio_func	negative regulation of glucose import	0.0765787	0
bio_func	protein K63-linked ubiquitination	0.0765787	0
bio_func	response to redox state	0.0765787	0
bio_func	melanosome transport	0.0765787	0
localization	chaperonin-containing T-complex	0.0765779	0
bio_func	natural killer cell lectin-like receptor binding	0.0765786	0
bio_func	ubiquitin conjugating enzyme binding	0.0765786	0
bio_func	water channel activity	0.0765786	0
bio_func	regulation of cyclin-dependent protein serine/threonine kinase activity	0.0765786	0
bio_func	regulation of long-term synaptic potentiation	0.0765786	0
localization	chloride channel complex	0.0765786	0
localization	cholinergic synapse	0.0765778	0
localization	chromatin	0.0765781	0
localization	chromatoid body	0.0765778	0
bio_func	single-stranded RNA binding	0.0765786	0
bio_func	clathrin coat assembly	0.0765786	0
bio_func	mitochondrial calcium ion homeostasis	0.0765786	0
bio_func	positive regulation of T cell chemotaxis	0.0765786	0
bio_func	positive regulation of chemotaxis	0.0765786	0
bio_func	response to arsenic-containing substance	0.0765786	0
localization	chromocenter	0.0765778	0
bio_func	protein methylation	0.0765786	0
bio_func	activation of JUN kinase activity	0.0765786	0
bio_func	cerebellar Purkinje cell layer development	0.0765786	0
bio_func	regulation of postsynaptic membrane neurotransmitter receptor levels	0.0765786	0
localization	chromosome	0.0765775	0
bio_func	cardiac epithelial to mesenchymal transition	0.0765786	0
bio_func	positive regulation of blood vessel diameter	0.0765786	0
bio_func	protein heterotrimerization	0.0765786	0
bio_func	metallocarboxypeptidase activity	0.0765786	0
bio_func	protein kinase A binding	0.0765786	0
bio_func	endothelial cell morphogenesis	0.0765786	0
bio_func	negative regulation of interleukin-12 production	0.0765786	0
bio_func	DNA demethylation	0.0765786	0
bio_func	positive regulation of release of cytochrome c from mitochondria	0.0765786	0
bio_func	insulin-like growth factor receptor signaling pathway	0.0765786	0
bio_func	positive regulation of RNA polymerase II transcriptional preinitiation complex assembly	0.0765786	0
bio_func	positive regulation of epithelial to mesenchymal transition	0.0765786	0
bio_func	negative regulation of toll-like receptor signaling pathway	0.0765786	0
bio_func	sequence-specific mRNA binding	0.0765786	0
bio_func	establishment of skin barrier	0.0765786	0
bio_func	associative learning	0.0765786	0
bio_func	male meiosis I	0.0765786	0
localization	chromosome, centromeric region	0.0765779	0
bio_func	pre-mRNA binding	0.0765785	0
bio_func	protein maturation by iron-sulfur cluster transfer	0.0765785	0
localization	chromosome, telomeric region	0.0765779	0
bio_func	glycosaminoglycan biosynthetic process	0.0765785	0
bio_func	leukotriene biosynthetic process	0.0765785	0
bio_func	long-term memory	0.0765785	0
bio_func	neutral amino acid transport	0.0765785	0
bio_func	retrograde protein transport, ER to cytosol	0.0765785	0
localization	chylomicron	0.076576	0
bio_func	phosphatidate phosphatase activity	0.0765785	0
bio_func	fatty acid beta-oxidation using acyl-CoA dehydrogenase	0.0765785	0
bio_func	myelination in peripheral nervous system	0.0765785	0
bio_func	negative regulation of extrinsic apoptotic signaling pathway in absence of ligand	0.0765785	0
bio_func	positive regulation of telomere maintenance	0.0765785	0
bio_func	transcription by RNA polymerase III	0.0765785	0
bio_func	potassium:proton antiporter activity	0.0765785	0
bio_func	protein-cysteine S-palmitoyltransferase activity	0.0765785	0
bio_func	SMAD binding	0.0765785	0
bio_func	thyroid hormone receptor binding	0.0765785	0
localization	ciliary basal body	0.0765806	0
localization	ciliary base	0.0765777	0
bio_func	motile cilium assembly	0.0765785	0
bio_func	pharyngeal system development	0.0765785	0
bio_func	low-density lipoprotein particle receptor activity	0.0765785	0
localization	ciliary membrane	0.076576	0
localization	ciliary rootlet	0.0765778	0
bio_func	translation repressor activity, mRNA regulatory element binding	0.0765785	0
bio_func	eye development	0.0765785	0
bio_func	regulation of response to DNA damage stimulus	0.0765785	0
bio_func	neuromuscular junction development	0.0765785	0
localization	ciliary tip	0.0765779	0
bio_func	PERK-mediated unfolded protein response	0.0765785	0
bio_func	cardiac muscle cell differentiation	0.0765785	0
bio_func	positive regulation of chromatin binding	0.0765785	0
bio_func	G protein-coupled receptor binding	0.0765784	0
bio_func	DNA replication initiation	0.0765784	0
bio_func	biosynthetic process	0.0765784	0
bio_func	isotype switching	0.0765784	0
bio_func	myoblast fusion	0.0765784	0
localization	ciliary transition zone	0.0765779	0
localization	cilium	0.0765783	0
bio_func	fibroblast growth factor binding	0.0765784	0
bio_func	IRE1-mediated unfolded protein response	0.0765784	0
bio_func	complement activation, lectin pathway	0.0765784	0
localization	cis-Golgi network	0.0765778	0
bio_func	calcium-release channel activity	0.0765784	0
bio_func	lipoprotein transport	0.0765784	0
bio_func	neuron fate commitment	0.0765784	0
bio_func	phosphoric diester hydrolase activity	0.0765784	0
bio_func	positive regulation of fat cell differentiation	0.0765784	0
bio_func	RNA splicing	0.0765784	0
bio_func	Rab protein signal transduction	0.0765784	0
bio_func	actin filament-based movement	0.0765784	0
bio_func	endoderm development	0.0765784	0
bio_func	long-chain fatty acid import	0.0765784	0
bio_func	microtubule nucleation	0.0765784	0
bio_func	positive regulation of mesenchymal cell proliferation	0.0765784	0
bio_func	protein targeting to lysosome	0.0765784	0
bio_func	regulation of behavior	0.0765784	0
localization	clathrin-coated endocytic vesicle	0.0765772	0
bio_func	cytoskeletal adaptor activity	0.0765784	0
bio_func	transferase activity, transferring acyl groups	0.0765784	0
bio_func	dendrite self-avoidance	0.0765784	0
bio_func	methylation-dependent chromatin silencing	0.0765784	0
bio_func	acetyltransferase activity	0.0765784	0
bio_func	keratinocyte proliferation	0.0765784	0
bio_func	negative regulation of phosphatase activity	0.0765784	0
bio_func	positive regulation of translational initiation	0.0765784	0
bio_func	nucleosome binding	0.0765784	0
bio_func	lipid glycosylation	0.0765784	0
bio_func	gastrulation with mouth forming second	0.0765784	0
bio_func	negative regulation of chondrocyte differentiation	0.0765784	0
bio_func	positive regulation of mitochondrial membrane potential	0.0765784	0
bio_func	protein deneddylation	0.0765784	0
bio_func	coenzyme A biosynthetic process	0.0765783	0
bio_func	positive regulation of branching involved in ureteric bud morphogenesis	0.0765783	0
bio_func	MAP kinase tyrosine/serine/threonine phosphatase activity	0.0765783	0
bio_func	cysteine-type peptidase activity	0.0765783	0
bio_func	Golgi to plasma membrane protein transport	0.0765783	0
localization	clathrin-coated endocytic vesicle membrane	0.0765783	0
localization	clathrin-coated pit	0.0765768	0
bio_func	DNA polymerase binding	0.0765783	0
bio_func	adult walking behavior	0.0765783	0
bio_func	intracellular estrogen receptor signaling pathway	0.0765783	0
bio_func	protein palmitoylation	0.0765783	0
bio_func	receptor catabolic process	0.0765783	0
localization	clathrin-coated vesicle	0.0765786	0
localization	cleavage furrow	0.0765779	0
bio_func	enhancer sequence-specific DNA binding	0.0765783	0
bio_func	JAK-STAT cascade	0.0765783	0
bio_func	positive regulation of DNA repair	0.0765783	0
bio_func	very long-chain fatty acid biosynthetic process	0.0765783	0
localization	collagen trimer	0.0765779	0
bio_func	phospholipase A2 activity (consuming 1,2-dipalmitoylphosphatidylcholine)	0.0765783	0
bio_func	cellular response to lithium ion	0.0765783	0
bio_func	determination of adult lifespan	0.0765783	0
bio_func	mitotic G2 DNA damage checkpoint	0.0765783	0
bio_func	negative regulation of cyclin-dependent protein serine/threonine kinase activity	0.0765783	0
bio_func	negative regulation of release of cytochrome c from mitochondria	0.0765783	0
bio_func	peptide cross-linking	0.0765783	0
bio_func	regulation of B cell receptor signaling pathway	0.0765783	0
bio_func	toll-like receptor 4 signaling pathway	0.0765783	0
localization	collagen-containing extracellular matrix	0.07658	0
bio_func	viral budding via host ESCRT complex	0.0765783	0
bio_func	small ribosomal subunit rRNA binding	0.0765783	0
bio_func	glial cell differentiation	0.0765783	0
bio_func	mitochondrial calcium ion transmembrane transport	0.0765783	0
bio_func	peripheral nervous system development	0.0765783	0
bio_func	protein localization to phagophore assembly site	0.0765783	0
bio_func	regulation of short-term neuronal synaptic plasticity	0.0765783	0
localization	condensed chromosome	0.0765781	0
bio_func	eyelid development in camera-type eye	0.0765783	0
bio_func	negative regulation of vascular permeability	0.0765783	0
bio_func	negative regulation of vascular smooth muscle cell proliferation	0.0765783	0
bio_func	protein catabolic process	0.0765783	0
bio_func	regulation of ventricular cardiac muscle cell action potential	0.0765783	0
bio_func	myosin V binding	0.0765783	0
bio_func	autophagosome assembly	0.0765783	0
bio_func	cochlea morphogenesis	0.0765783	0
bio_func	intraciliary transport involved in cilium assembly	0.0765783	0
bio_func	positive regulation of heart rate	0.0765783	0
bio_func	positive regulation of oligodendrocyte differentiation	0.0765783	0
bio_func	thyroid gland development	0.0765783	0
localization	condensed chromosome kinetochore	0.0765778	0
bio_func	long-chain fatty acid transporter activity	0.0765783	0
bio_func	cytolysis	0.0765783	0
bio_func	establishment of endothelial barrier	0.0765783	0
bio_func	histone phosphorylation	0.0765783	0
bio_func	microtubule anchoring at centrosome	0.0765783	0
bio_func	positive regulation of toll-like receptor 4 signaling pathway	0.0765783	0
bio_func	wound healing, spreading of epidermal cells	0.0765783	0
localization	condensed nuclear chromosome	0.0765778	0
bio_func	T cell differentiation	0.0765782	0
bio_func	long-chain fatty-acyl-CoA biosynthetic process	0.0765782	0
bio_func	odontogenesis of dentin-containing tooth	0.0765782	0
bio_func	wound healing, spreading of cells	0.0765782	0
localization	condensed nuclear chromosome, centromeric region	0.0765778	0
bio_func	cell migration involved in sprouting angiogenesis	0.0765782	0
bio_func	endocytosis	0.0765782	0
localization	connexin complex	0.0765781	0
localization	COP9 signalosome	0.0765778	0
bio_func	calcium-dependent cysteine-type endopeptidase activity	0.0765782	0
bio_func	ubiquitin-specific protease binding	0.0765782	0
bio_func	ERAD pathway	0.0765782	0
bio_func	negative regulation of viral entry into host cell	0.0765782	0
localization	COPI vesicle coat	0.0765778	0
bio_func	Enzyme Classification_Translocases	0.0765782	0
bio_func	NAD+ kinase activity	0.0765782	0
bio_func	eukaryotic initiation factor 4E binding	0.0765782	0
bio_func	phospholipid transporter activity	0.0765782	0
bio_func	motor neuron axon guidance	0.0765782	0
bio_func	positive regulation of ATP biosynthetic process	0.0765782	0
bio_func	DNA damage response, signal transduction by p53 class mediator	0.0765782	0
bio_func	calcium ion-regulated exocytosis of neurotransmitter	0.0765782	0
bio_func	intestinal absorption	0.0765782	0
bio_func	iron ion transport	0.0765782	0
bio_func	neutrophil activation	0.0765782	0
bio_func	negative regulation of osteoclast differentiation	0.0765782	0
bio_func	peptidyl-threonine dephosphorylation	0.0765782	0
localization	COPII vesicle coat	0.0765778	0
seq_and_struc	alphaticr.uncharger	0.0765782	0
bio_func	NLS-bearing protein import into nucleus	0.0765782	0
bio_func	negative regulation of actin filament polymerization	0.0765782	0
bio_func	oocyte development	0.0765782	0
localization	COPII-coated ER to Golgi transport vesicle	0.0765779	0
localization	cornified envelope	0.0765779	0
bio_func	protein tyrosine/serine/threonine phosphatase activity	0.0765782	0
bio_func	retinol binding	0.0765782	0
bio_func	negative regulation of protein localization to plasma membrane	0.0765782	0
bio_func	negative regulation of transposition	0.0765782	0
bio_func	neuron projection maintenance	0.0765782	0
bio_func	response to interferon-beta	0.0765782	0
bio_func	urogenital system development	0.0765782	0
localization	cortical actin cytoskeleton	0.0765779	0
bio_func	synaptic vesicle maturation	0.0765782	0
bio_func	calcium activated cation channel activity	0.0765782	0
bio_func	isomerase activity	0.0765782	0
bio_func	high-density lipoprotein particle assembly	0.0765782	0
bio_func	inactivation of MAPK activity	0.0765782	0
bio_func	negative regulation of ATPase activity	0.0765782	0
bio_func	negative regulation of epithelial cell migration	0.0765782	0
bio_func	negative regulation of transcription regulatory region DNA binding	0.0765782	0
bio_func	positive regulation of interleukin-1 secretion	0.0765782	0
bio_func	positive regulation of lipid biosynthetic process	0.0765782	0
bio_func	positive regulation of mRNA splicing, via spliceosome	0.0765782	0
bio_func	regulation of proteasomal protein catabolic process	0.0765782	0
localization	cortical cytoskeleton	0.0765779	0
localization	costamere	0.0765779	0
localization	Cul2-RING ubiquitin ligase complex	0.0765778	0
bio_func	TOR signaling	0.0765781	0
bio_func	negative regulation of androgen receptor signaling pathway	0.0765781	0
bio_func	neural precursor cell proliferation	0.0765781	0
bio_func	positive regulation of myoblast fusion	0.0765781	0
bio_func	lyase activity	0.0765781	0
bio_func	embryonic viscerocranium morphogenesis	0.0765781	0
bio_func	glutamate secretion	0.0765781	0
localization	Cul3-RING ubiquitin ligase complex	0.0765779	0
bio_func	mismatch repair	0.0765781	0
bio_func	negative regulation of intrinsic apoptotic signaling pathway in response to DNA damage by p53 class mediator	0.0765781	0
bio_func	positive regulation of cartilage development	0.0765781	0
bio_func	positive regulation of lipid storage	0.0765781	0
seq_and_struc	aromatic.alphaticr	0.0765781	0
bio_func	ATPase activity, coupled	0.0765781	0
bio_func	armadillo repeat domain binding	0.0765781	0
bio_func	CDP-diacylglycerol biosynthetic process	0.0765781	0
bio_func	autophagosome maturation	0.0765781	0
bio_func	cytidine to uridine editing	0.0765781	0
bio_func	negative regulation of appetite	0.0765781	0
bio_func	regulation of gluconeogenesis	0.0765781	0
bio_func	regulation of neuron migration	0.0765781	0
bio_func	seminiferous tubule development	0.0765781	0
localization	Cul4A-RING E3 ubiquitin ligase complex	0.0765778	0
bio_func	co-receptor binding	0.0765781	0
bio_func	embryonic forelimb morphogenesis	0.0765781	0
bio_func	negative regulation of vascular endothelial growth factor receptor signaling pathway	0.0765781	0
bio_func	negative regulation of protein autophosphorylation	0.0765781	0
bio_func	protein-arginine N-methyltransferase activity	0.0765781	0
bio_func	antifungal humoral response	0.0765781	0
bio_func	cell fate determination	0.0765781	0
bio_func	embryonic heart tube development	0.0765781	0
localization	Cul4-RING E3 ubiquitin ligase complex	0.0765779	0
bio_func	phosphatidylinositol-3,5-bisphosphate binding	0.0765781	0
bio_func	retinal binding	0.0765781	0
bio_func	DNA replication-independent nucleosome assembly	0.0765781	0
bio_func	acrosome assembly	0.0765781	0
bio_func	macrophage activation involved in immune response	0.0765781	0
bio_func	positive regulation of transforming growth factor beta receptor signaling pathway	0.0765781	0
bio_func	trophoblast giant cell differentiation	0.0765781	0
bio_func	unsaturated fatty acid biosynthetic process	0.0765781	0
localization	cullin-RING ubiquitin ligase complex	0.0765778	0
localization	cyclin-dependent protein kinase holoenzyme complex	0.0765777	0
localization	cytoplasm	0.0765799	0
bio_func	calcium-dependent phospholipase A2 activity	0.0765781	0
bio_func	gamma-catenin binding	0.0765781	0
bio_func	negative regulation of DNA replication	0.0765781	0
bio_func	preassembly of GPI anchor in ER membrane	0.0765781	0
localization	cytoplasmic dynein complex	0.0765779	0
bio_func	3'-5' exonuclease activity	0.0765781	0
bio_func	SNAP receptor activity	0.0765781	0
bio_func	cysteine-type endopeptidase activity involved in apoptotic process	0.0765781	0
bio_func	polyubiquitin modification-dependent protein binding	0.0765781	0
bio_func	leukotriene D4 biosynthetic process	0.0765781	0
bio_func	positive regulation of leukocyte migration	0.0765781	0
bio_func	positive regulation of transcription by RNA polymerase I	0.0765781	0
bio_func	regulation of Wnt signaling pathway	0.0765781	0
bio_func	water transport	0.0765781	0
localization	cytoplasmic exosome (RNase complex)	0.0765778	0
localization	cytoplasmic microtubule	0.0765775	0
bio_func	retinal cone cell development	0.0765781	0
localization	cytoplasmic ribonucleoprotein granule	0.0765797	0
bio_func	DNA replication origin binding	0.0765781	0
bio_func	Lys48-specific deubiquitinase activity	0.0765781	0
bio_func	translation regulator activity	0.0765781	0
bio_func	mitochondrial electron transport, ubiquinol to cytochrome c	0.0765781	0
bio_func	ruffle organization	0.0765781	0
bio_func	virion assembly	0.0765781	0
localization	cytoplasmic side of plasma membrane	0.0765778	0
localization	cytoplasmic stress granule	0.0765797	0
bio_func	cellular response to cholesterol	0.0765781	0
bio_func	lamellipodium assembly	0.0765781	0
bio_func	nucleosome disassembly	0.0765781	0
bio_func	gap junction channel activity	0.0765781	0
bio_func	DNA dealkylation involved in DNA repair	0.0765781	0
bio_func	chromosome organization	0.0765781	0
bio_func	dolichol-linked oligosaccharide biosynthetic process	0.0765781	0
bio_func	negative regulation of G protein-coupled receptor signaling pathway	0.0765781	0
bio_func	negative regulation of fibroblast growth factor receptor signaling pathway	0.0765781	0
bio_func	neuromuscular process	0.0765781	0
bio_func	phospholipid dephosphorylation	0.0765781	0
bio_func	piRNA metabolic process	0.0765781	0
bio_func	positive regulation of DNA biosynthetic process	0.0765781	0
bio_func	positive regulation of cellular protein catabolic process	0.0765781	0
localization	cytoplasmic vesicle	0.0765778	0
localization	cytoplasmic vesicle membrane	0.0765797	0
localization	cytosol	0.0765741	0
bio_func	3'-5'-exoribonuclease activity	0.076578	0
bio_func	positive regulation of sprouting angiogenesis	0.076578	0
localization	cytosolic large ribosomal subunit	0.0765779	0
localization	cytosolic small ribosomal subunit	0.0765783	0
bio_func	G-protein beta/gamma-subunit complex binding	0.076578	0
bio_func	mannosyltransferase activity	0.076578	0
bio_func	neutral amino acid transmembrane transporter activity	0.076578	0
bio_func	blastocyst formation	0.076578	0
bio_func	dendritic spine morphogenesis	0.076578	0
bio_func	detection of mechanical stimulus involved in sensory perception of sound	0.076578	0
bio_func	positive regulation of protein tyrosine kinase activity	0.076578	0
bio_func	rRNA catabolic process	0.076578	0
bio_func	regulation of embryonic development	0.076578	0
bio_func	regulation of mitotic cell cycle	0.076578	0
bio_func	regulation of smooth muscle contraction	0.076578	0
bio_func	striatum development	0.076578	0
bio_func	ventricular system development	0.076578	0
localization	dendrite	0.0765798	0
bio_func	MHC class II receptor activity	0.076578	0
bio_func	ribosomal small subunit binding	0.076578	0
bio_func	defense response to protozoan	0.076578	0
bio_func	positive regulation of actin filament bundle assembly	0.076578	0
bio_func	dioxygenase activity	0.076578	0
bio_func	protein localization to Golgi apparatus	0.076578	0
bio_func	regulation of heart rate by cardiac conduction	0.076578	0
localization	dendrite cytoplasm	0.076578	0
seq_and_struc	postivecharger.uncharger	0.076578	0
bio_func	magnesium ion transport	0.076578	0
localization	dendrite membrane	0.0765789	0
localization	dendritic shaft	0.0765794	0
bio_func	CCR chemokine receptor binding	0.076578	0
bio_func	aminoacyl-tRNA editing activity	0.076578	0
bio_func	anterograde axonal transport	0.076578	0
bio_func	mRNA catabolic process	0.076578	0
bio_func	mRNA transcription by RNA polymerase II	0.076578	0
bio_func	mitotic spindle assembly checkpoint	0.076578	0
bio_func	myoblast differentiation	0.076578	0
bio_func	spinal cord association neuron differentiation	0.076578	0
localization	dendritic spine	0.0765742	0
bio_func	calcium-dependent phospholipid binding	0.076578	0
bio_func	negative regulation of cell cycle	0.076578	0
bio_func	peptidyl-serine dephosphorylation	0.076578	0
bio_func	planar cell polarity pathway involved in neural tube closure	0.076578	0
bio_func	positive regulation of dendrite morphogenesis	0.076578	0
bio_func	thyroid hormone generation	0.076578	0
bio_func	GTP-dependent protein binding	0.076578	0
bio_func	calcium-activated potassium channel activity	0.076578	0
bio_func	phosphatase activity	0.076578	0
bio_func	protein disulfide oxidoreductase activity	0.076578	0
bio_func	basement membrane organization	0.076578	0
bio_func	endoplasmic reticulum mannose trimming	0.076578	0
bio_func	histone H3 acetylation	0.076578	0
bio_func	long-chain fatty acid transport	0.076578	0
bio_func	maintenance of protein location in nucleus	0.076578	0
bio_func	mitotic spindle midzone assembly	0.076578	0
bio_func	negative regulation of collagen biosynthetic process	0.076578	0
bio_func	negative regulation of endocytosis	0.076578	0
bio_func	negative regulation of protein phosphorylation	0.076578	0
bio_func	negative regulation of transcription by competitive promoter binding	0.076578	0
bio_func	positive regulation of ubiquitin-dependent protein catabolic process	0.076578	0
bio_func	regulation of intracellular estrogen receptor signaling pathway	0.076578	0
bio_func	negative regulation of stress fiber assembly	0.076578	0
bio_func	positive regulation of filopodium assembly	0.076578	0
localization	dendritic spine membrane	0.0765778	0
bio_func	ATP-dependent RNA helicase activity	0.076578	0
bio_func	BMP binding	0.076578	0
bio_func	caspase binding	0.076578	0
bio_func	lipid phosphatase activity	0.076578	0
bio_func	nucleosomal DNA binding	0.076578	0
bio_func	actin filament polymerization	0.076578	0
bio_func	centriole replication	0.076578	0
bio_func	glycoprotein metabolic process	0.076578	0
bio_func	negative regulation of viral release from host cell	0.076578	0
bio_func	peptidyl-L-cysteine S-palmitoylation	0.076578	0
bio_func	positive regulation of endothelial cell chemotaxis	0.076578	0
bio_func	protein acetylation	0.076578	0
localization	dense core granule	0.0765779	0
localization	Derlin-1 retrotranslocation complex	0.0765778	0
bio_func	zinc ion transmembrane transporter activity	0.076578	0
bio_func	DNA replication-dependent nucleosome assembly	0.076578	0
bio_func	aerobic respiration	0.076578	0
bio_func	calcium import into the mitochondrion	0.076578	0
bio_func	left/right axis specification	0.076578	0
bio_func	negative regulation of neuron migration	0.076578	0
bio_func	positive regulation of renal sodium excretion	0.076578	0
bio_func	regulation of dendrite development	0.076578	0
localization	desmosome	0.0765779	0
localization	dopaminergic synapse	0.0765778	0
localization	dynein complex	0.0765778	0
bio_func	DNA helicase activity	0.076578	0
bio_func	phosphatidylethanolamine binding	0.076578	0
bio_func	proline-rich region binding	0.076578	0
bio_func	DNA catabolic process, endonucleolytic	0.076578	0
bio_func	branching involved in ureteric bud morphogenesis	0.076578	0
bio_func	epidermis development	0.076578	0
bio_func	establishment of mitotic spindle orientation	0.076578	0
bio_func	mitochondrial transport	0.076578	0
bio_func	nucleocytoplasmic transport	0.076578	0
bio_func	positive regulation of DNA damage response, signal transduction by p53 class mediator	0.076578	0
bio_func	positive regulation of peptidyl-serine phosphorylation of STAT protein	0.076578	0
bio_func	protein localization to cilium	0.076578	0
bio_func	protein trimerization	0.076578	0
localization	dystrophin-associated glycoprotein complex	0.0765779	0
localization	early endosome	0.07658	0
seq_and_struc	postivecharger.postivecharger	0.076578	0
bio_func	mitotic cell cycle arrest	0.0765779	0
bio_func	poly(A)+ mRNA export from nucleus	0.0765779	0
bio_func	positive regulation of receptor internalization	0.0765779	0
localization	early endosome membrane	0.0765783	0
bio_func	atrioventricular valve morphogenesis	0.0765779	0
bio_func	forelimb morphogenesis	0.0765779	0
bio_func	mesonephros development	0.0765779	0
bio_func	negative regulation of telomere maintenance via telomerase	0.0765779	0
bio_func	regulation of calcium-mediated signaling	0.0765779	0
localization	endocytic vesicle	0.0765778	0
localization	endocytic vesicle lumen	0.0765772	0
seq_and_struc	alphaticr.postivecharger	0.0765779	0
bio_func	NAD binding	0.0765779	0
bio_func	action potential	0.0765779	0
bio_func	protein localization to kinetochore	0.0765779	0
bio_func	regulation of release of sequestered calcium ion into cytosol by sarcoplasmic reticulum	0.0765779	0
localization	endolysosome membrane	0.0765778	0
bio_func	G-protein beta-subunit binding	0.0765779	0
bio_func	Ran GTPase binding	0.0765779	0
bio_func	nuclear import signal receptor activity	0.0765779	0
bio_func	signaling pattern recognition receptor activity	0.0765779	0
bio_func	structural constituent of myelin sheath	0.0765779	0
bio_func	heme biosynthetic process	0.0765779	0
bio_func	immune system process	0.0765779	0
bio_func	maternal placenta development	0.0765779	0
bio_func	negative regulation of endothelial cell migration	0.0765779	0
bio_func	positive regulation of dendritic spine development	0.0765779	0
bio_func	protein localization to synapse	0.0765779	0
bio_func	regulation of protein heterodimerization activity	0.0765779	0
bio_func	skeletal muscle thin filament assembly	0.0765779	0
bio_func	snRNA processing	0.0765779	0
bio_func	sperm axoneme assembly	0.0765779	0
bio_func	synaptonemal complex assembly	0.0765779	0
localization	endomembrane system	0.0765808	0
seq_and_struc	uncharger.postivecharger	0.0765779	0
bio_func	exonuclease activity	0.0765779	0
bio_func	mechanosensitive ion channel activity	0.0765779	0
bio_func	Golgi to endosome transport	0.0765779	0
bio_func	actin filament capping	0.0765779	0
bio_func	actin polymerization or depolymerization	0.0765779	0
bio_func	membrane fusion	0.0765779	0
bio_func	positive regulation of phagocytosis, engulfment	0.0765779	0
bio_func	positive regulation of phosphorylation	0.0765779	0
bio_func	L-amino acid transmembrane transporter activity	0.0765779	0
bio_func	cell-cell adhesion mediator activity	0.0765779	0
bio_func	low-density lipoprotein particle binding	0.0765779	0
bio_func	translation activator activity	0.0765779	0
bio_func	tropomyosin binding	0.0765779	0
bio_func	ER-associated misfolded protein catabolic process	0.0765779	0
bio_func	behavioral response to pain	0.0765779	0
bio_func	cellular protein catabolic process	0.0765779	0
bio_func	cellular response to low-density lipoprotein particle stimulus	0.0765779	0
bio_func	creatine metabolic process	0.0765779	0
bio_func	cytoplasmic mRNA processing body assembly	0.0765779	0
bio_func	male meiotic nuclear division	0.0765779	0
bio_func	negative regulation of gluconeogenesis	0.0765779	0
bio_func	positive regulation of interferon-alpha secretion	0.0765779	0
bio_func	protein localization to chromosome, telomeric region	0.0765779	0
bio_func	proteoglycan biosynthetic process	0.0765779	0
bio_func	rRNA transcription	0.0765779	0
localization	endoplasmic reticulum chaperone complex	0.0765779	0
seq_and_struc	uncharger.alphaticr	0.0765779	0
bio_func	DNA integration	0.0765779	0
bio_func	blood coagulation, intrinsic pathway	0.0765779	0
bio_func	histone H2A acetylation	0.0765779	0
bio_func	nerve growth factor signaling pathway	0.0765779	0
bio_func	protein localization to cell surface	0.0765779	0
bio_func	RNA-DNA hybrid ribonuclease activity	0.0765779	0
bio_func	dynein light chain binding	0.0765779	0
bio_func	ribonuclease P activity	0.0765779	0
bio_func	Arp2/3 complex-mediated actin nucleation	0.0765779	0
bio_func	RNA splicing, via transesterification reactions	0.0765779	0
bio_func	amino acid transmembrane transport	0.0765779	0
bio_func	cellular response to peptide	0.0765779	0
bio_func	fucosylation	0.0765779	0
bio_func	immunoglobulin mediated immune response	0.0765779	0
bio_func	mRNA stabilization	0.0765779	0
bio_func	muscle cell differentiation	0.0765779	0
bio_func	negative regulation of phosphatidylinositol 3-kinase signaling	0.0765779	0
bio_func	positive regulation of telomerase RNA localization to Cajal body	0.0765779	0
bio_func	regulation of Golgi organization	0.0765779	0
bio_func	regulation of osteoclast differentiation	0.0765779	0
bio_func	tRNA wobble uridine modification	0.0765779	0
localization	endoplasmic reticulum exit site	0.0765778	0
localization	endoplasmic reticulum lumen	0.0765784	0
localization	endoplasmic reticulum quality control compartment	0.0765779	0
localization	endoplasmic reticulum tubular network	0.0765778	0
localization	endoplasmic reticulum-Golgi intermediate compartment	0.0765778	0
seq_and_struc	aromatic.postivecharger	0.0765779	0
bio_func	cyclin-dependent protein serine/threonine kinase inhibitor activity	0.0765779	0
bio_func	phosphatidylinositol-4-phosphate binding	0.0765779	0
bio_func	MyD88-independent toll-like receptor signaling pathway	0.0765779	0
bio_func	alpha-linolenic acid metabolic process	0.0765779	0
bio_func	cellular response to platelet-derived growth factor stimulus	0.0765779	0
bio_func	error-prone translesion synthesis	0.0765779	0
bio_func	intrinsic apoptotic signaling pathway in response to DNA damage by p53 class mediator	0.0765779	0
bio_func	mitochondrion organization	0.0765779	0
bio_func	protein localization to microtubule	0.0765779	0
bio_func	regulation of Notch signaling pathway	0.0765779	0
localization	endoplasmic reticulum-Golgi intermediate compartment membrane	0.0765777	0
localization	endosome lumen	0.0765781	0
bio_func	antiporter activity	0.0765779	0
bio_func	cysteine-type endopeptidase inhibitor activity involved in apoptotic process	0.0765779	0
bio_func	ubiquitin-ubiquitin ligase activity	0.0765779	0
bio_func	SRP-dependent cotranslational protein targeting to membrane, translocation	0.0765779	0
bio_func	cellular response to extracellular stimulus	0.0765779	0
bio_func	endoplasmic reticulum organization	0.0765779	0
bio_func	hemidesmosome assembly	0.0765779	0
bio_func	high-density lipoprotein particle clearance	0.0765779	0
bio_func	mitochondrial electron transport, cytochrome c to oxygen	0.0765779	0
bio_func	negative regulation of epidermal growth factor-activated receptor activity	0.0765779	0
bio_func	negative regulation of lipopolysaccharide-mediated signaling pathway	0.0765779	0
bio_func	peroxisome organization	0.0765779	0
bio_func	positive regulation of autophagosome assembly	0.0765779	0
bio_func	positive regulation of double-strand break repair via nonhomologous end joining	0.0765779	0
bio_func	positive regulation of monocyte differentiation	0.0765779	0
bio_func	regulation of autophagosome assembly	0.0765779	0
bio_func	t-circle formation	0.0765779	0
bio_func	vesicle budding from membrane	0.0765779	0
localization	endosome membrane	0.0765777	0
localization	ER membrane protein complex	0.0765778	0
localization	ER to Golgi transport vesicle membrane	0.0765776	0
localization	ESC/E(Z) complex	0.0765775	0
seq_and_struc	aromatic.aromatic	0.0765779	0
bio_func	intracellular calcium activated chloride channel activity	0.0765779	0
bio_func	very long-chain fatty acid-CoA ligase activity	0.0765779	0
bio_func	DNA-templated transcription, initiation	0.0765779	0
bio_func	cardiac muscle fiber development	0.0765779	0
bio_func	cellular copper ion homeostasis	0.0765779	0
bio_func	complement activation, alternative pathway	0.0765779	0
bio_func	mRNA polyadenylation	0.0765779	0
bio_func	regulation of filopodium assembly	0.0765779	0
localization	ESCRT I complex	0.0765779	0
localization	ESCRT III complex	0.0765778	0
localization	eukaryotic 43S preinitiation complex	0.0765778	0
localization	eukaryotic 48S preinitiation complex	0.0765779	0
localization	eukaryotic translation initiation factor 3 complex	0.0765778	0
localization	excitatory synapse	0.076574	0
bio_func	MHC class II protein complex binding	0.0765779	0
bio_func	Ral GTPase binding	0.0765779	0
bio_func	distal enhancer DNA-binding transcription repressor activity, RNA polymerase II-specific	0.0765779	0
bio_func	phosphatidylinositol phosphate binding	0.0765779	0
bio_func	phosphatidylinositol-5-phosphate binding	0.0765779	0
bio_func	signaling adaptor activity	0.0765779	0
bio_func	sterol transporter activity	0.0765779	0
bio_func	centrosome duplication	0.0765779	0
bio_func	epithelial cell proliferation	0.0765779	0
bio_func	gamete generation	0.0765779	0
bio_func	import into nucleus	0.0765779	0
bio_func	inositol phosphate biosynthetic process	0.0765779	0
bio_func	mRNA splice site selection	0.0765779	0
bio_func	maturation of SSU-rRNA	0.0765779	0
bio_func	positive regulation of DNA-templated transcription, elongation	0.0765779	0
bio_func	positive regulation of mRNA catabolic process	0.0765779	0
bio_func	positive regulation of proteolysis	0.0765779	0
[truncated: 2,154 more rows]
